# Supplementary material for: Performance and considerations in the use of diagnostic mutation panels for clonality testing in non-small-cell lung carcinoma
Source: ESMO Open. 2025 May 14;10(5):105072. doi: 10.1016/j.esmoop.2025.105072 (PMC12141053; doi:10.1016/j.esmoop.2025.105072)
Supplement: Supplementary Table 1 [file mmc1.xlsx]

## Sheet: Supplementary Table 1
Supplementary Table 1: Gold standard clonal and non-clonal tumor pairs created with samples from the TRACERx421 cohort. IPM, intrapulmonary metastasis; SPLC, separate primary lung cancer; LUAD, lung adenocarcinoma; LUSC, lung squamous cell carcinoma; WES, whole exome sequencing.
SampleID	Tumor1	Tumor2	Subtype	Pair type	Number of matching mutations in WES	Jaccard index in WES	Gold standard Clonality
CRUK0003	CRUK0003_SU_FLN1	CRUK0003_SU_T1.R4	LUAD	IPM	67	0.184066	Clonal
CRUK0004	CRUK0004_BP_LN1	CRUK0004_SU_T1.R1	LUAD	IPM	104	0.227074	Clonal
CRUK0009	CRUK0009_SU_FLN1	CRUK0009_SU_T1.R1	LUAD	IPM	209	0.455338	Clonal
CRUK0010	CRUK0010_BR_LN3	CRUK0010_SU_T1.R1	LUAD	IPM	84	0.47191	Clonal
CRUK0022	CRUK0022_SU_FLN1	CRUK0022_SU_T1.R2	LUAD	IPM	200	0.615385	Clonal
CRUK0027	CRUK0027_SU_FLN1	CRUK0027_SU_T1.R3	LUAD	IPM	791	0.727691	Clonal
CRUK0029	CRUK0029_SU_LN5	CRUK0029_SU_T1.R6	LUAD	IPM	328	0.754023	Clonal
CRUK0035	CRUK0035_SU_FLN1	CRUK0035_SU_T1.R2	LUAD	IPM	183	0.570093	Clonal
CRUK0036	CRUK0036_BR_FLN1	CRUK0036_SU_T1.R3	LUAD	IPM	200	0.344828	Clonal
CRUK0048	CRUK0048_BR_T1.R1	CRUK0048_SU_T1.R1	LUAD	IPM	475	0.82897	Clonal
CRUK0052	CRUK0052_SU_FLN1	CRUK0052_SU_T1.R1	LUAD	IPM	1231	0.828956	Clonal
CRUK0178	CRUK0178_SU_FLN1	CRUK0178_SU_T1.R2	LUAD	IPM	730	0.855803	Clonal
CRUK0206	CRUK0206_SU_FLN1	CRUK0206_SU_T1.R1	LUAD	IPM	831	0.928492	Clonal
CRUK0242	CRUK0242_SU_FLN1	CRUK0242_SU_T1.R3	LUAD	IPM	397	0.590774	Clonal
CRUK0284	CRUK0284_BR_T1.R1	CRUK0284_SU_T1.R2	LUAD	IPM	551	0.541257	Clonal
CRUK0299	CRUK0299_BR_FLN2	CRUK0299_SU_T1.R2	LUAD	IPM	278	0.334135	Clonal
CRUK0301	CRUK0301_SU_FLN1	CRUK0301_SU_T1.R2	LUAD	IPM	1034	0.963653	Clonal
CRUK0337	CRUK0337_SU_FLN1	CRUK0337_SU_T1.R2	LUAD	IPM	2037	0.831429	Clonal
CRUK0343	CRUK0343_SU_FLN1	CRUK0343_SU_T1.R4	LUAD	IPM	90	0.526316	Clonal
CRUK0344	CRUK0344_BR_T1.R1	CRUK0344_SU_T1.R4	LUAD	IPM	108	0.274809	Clonal
CRUK0352	CRUK0352_SU_FLN1	CRUK0352_SU_T1.R1	LUAD	IPM	894	0.386678	Clonal
CRUK0361	CRUK0361_SU_FLN1	CRUK0361_SU_T1.R3	LUAD	IPM	476	0.472691	Clonal
CRUK0368	CRUK0368_SU_FLN3	CRUK0368_SU_T1.R2	LUAD	IPM	297	0.771429	Clonal
CRUK0369	CRUK0369_SU_LN3	CRUK0369_SU_T1.R3	LUAD	IPM	1006	0.572567	Clonal
CRUK0372	CRUK0372_SU_FLN2	CRUK0372_SU_T1.R3	LUAD	IPM	441	0.75	Clonal
CRUK0388	CRUK0388_SU_FLN2	CRUK0388_SU_T1.R2	LUAD	IPM	120	0.740741	Clonal
CRUK0407	CRUK0407_SU_FLN2	CRUK0407_SU_T1.R5	LUAD	IPM	150	0.669643	Clonal
CRUK0410	CRUK0410_BR_LN1	CRUK0410_SU_T1.R2	LUAD	IPM	109	0.326347	Clonal
CRUK0412	CRUK0412_SU_FLN4	CRUK0412_SU_T1.R1	LUAD	IPM	110	0.336391	Clonal
CRUK0415	CRUK0415_SU_FLN2	CRUK0415_SU_T1.R3	LUAD	IPM	341	0.754425	Clonal
CRUK0418	CRUK0418_SU_FLN1	CRUK0418_SU_T1.R4	LUAD	IPM	4108	0.51836	Clonal
CRUK0487	CRUK0487_SU_FLN2	CRUK0487_SU_T1.R3	LUAD	IPM	361	0.694231	Clonal
CRUK0496	CRUK0496_SU_FLN1	CRUK0496_SU_T1.R1	LUAD	IPM	254	0.454383	Clonal
CRUK0519	CRUK0519_SU_FLN1	CRUK0519_SU_T1.R1	LUAD	IPM	915	0.47238	Clonal
CRUK0530	CRUK0530_SU_FLN1	CRUK0530_SU_T1.R2	LUAD	IPM	260	0.498084	Clonal
CRUK0537	CRUK0537_BR_T1.R1	CRUK0537_SU_T1.R1	LUAD	IPM	385	0.855556	Clonal
CRUK0543	CRUK0543_SU_FLN1	CRUK0543_SU_T1.R4	LUAD	IPM	665	0.736434	Clonal
CRUK0552	CRUK0552_BR_LN1	CRUK0552_SU_T1.R1	LUAD	IPM	963	0.862131	Clonal
CRUK0559	CRUK0559_BR_T1.R1	CRUK0559_SU_T1.R4	LUAD	IPM	580	0.699638	Clonal
CRUK0567	CRUK0567_SU_FLN1	CRUK0567_SU_T1.R1	LUAD	IPM	897	0.674436	Clonal
CRUK0572	CRUK0572_SU_FLN1	CRUK0572_SU_T1.R1	LUAD	IPM	217	0.837838	Clonal
CRUK0620	CRUK0620_SU_LN1	CRUK0620_SU_T1.R5	LUAD	IPM	1014	0.88559	Clonal
CRUK0625	CRUK0625_SU_FLN1	CRUK0625_SU_T1.R3	LUAD	IPM	419	0.746881	Clonal
CRUK0666	CRUK0666_SU_FLN1	CRUK0666_SU_T1.R3	LUAD	IPM	346	0.782805	Clonal
CRUK0667	CRUK0667_SU_FLN1	CRUK0667_SU_T1.R2	LUAD	IPM	470	0.721966	Clonal
CRUK0693	CRUK0693_SU_FLN2	CRUK0693_SU_T1.R4	LUAD	IPM	2263	0.785491	Clonal
CRUK0707	CRUK0707_SU_FLN1	CRUK0707_SU_T1.R2	LUAD	IPM	567	0.704348	Clonal
CRUK0721	CRUK0721_SU_FLN1	CRUK0721_SU_T1.R1	LUAD	IPM	2547	0.844776	Clonal
CRUK0722	CRUK0722_SU_FLN2	CRUK0722_SU_T1.R3	LUAD	IPM	1029	0.951017	Clonal
CRUK0733	CRUK0733_SU_FLN1	CRUK0733_SU_T1.R2	LUAD	IPM	141	0.674641	Clonal
CRUK0736	CRUK0736_SU_FLN1	CRUK0736_SU_T1.R1	LUAD	IPM	177	0.606164	Clonal
CRUK0742	CRUK0742_SU_FLN1	CRUK0742_SU_T1.R1	LUAD	IPM	81	0.680672	Clonal
CRUK0745	CRUK0745_SU_FLN4	CRUK0745_SU_T1.R2	LUAD	IPM	206	0.573816	Clonal
CRUK0748	CRUK0748_SU_LN2	CRUK0748_SU_T1.R8	LUAD	IPM	684	0.783505	Clonal
CRUK0762	CRUK0762_SU_LN2	CRUK0762_SU_T1.R2	LUAD	IPM	342	0.621818	Clonal
CRUK0766	CRUK0766_SU_FLN1	CRUK0766_SU_T1.R2	LUAD	IPM	1487	0.825652	Clonal
CRUK0794	CRUK0794_SU_FLN1	CRUK0794_SU_T1.R5	LUAD	IPM	51	0.206478	Clonal
CRUK0799	CRUK0799_SU_FLN2	CRUK0799_SU_T1.R2	LUAD	IPM	265	0.177852	Clonal
CRUK0810	CRUK0810_SU_LN1	CRUK0810_SU_T1.R3	LUAD	IPM	192	0.483627	Clonal
CRUK0817	CRUK0817_BR_T1.R1	CRUK0817_SU_T1.R3	LUAD	IPM	120	0.233463	Clonal
CRUK0041	CRUK0041_BR_T1.R1	CRUK0041_SU_T1.R3	LUAD	Extrathoracic metastasis	222	0.870588	Clonal
CRUK0044	CRUK0044_BR_T1.R1	CRUK0044_SU_T1.R1	LUAD	Extrathoracic metastasis	513	0.91771	Clonal
CRUK0453	CRUK0453_BR_T1.FR1	CRUK0453_SU_T1.R2	LUAD	Extrathoracic metastasis	1630	0.864263	Clonal
CRUK0497	CRUK0497_BR_T1.FR1	CRUK0497_SU_T1.R1	LUAD	Extrathoracic metastasis	872	0.592391	Clonal
CRUK0730	CRUK0730_BR_T1.FR1	CRUK0730_SU_T1.R1	LUAD	Extrathoracic metastasis	136	0.418462	Clonal
CRUK0030	CRUK0030_SU_T1.R1	CRUK0030_SU_T2.R3	LUAD	SPLC	0	0	Non-Clonal
CRUK0620	CRUK0620_SU_T1.R2	CRUK0620_SU_T2.R2	LUAD	SPLC	0	0	Non-Clonal
CRUK0881	CRUK0881_SU_T1.R5	CRUK0881_SU_T2.R1	LUAD	SPLC	22	0.0112763	Non-Clonal
CRUK0704	CRUK0704_SU_T1.R1	CRUK0704_SU_T2.R1	LUAD	SPLC	0	0	Non-Clonal
CRUK0704	CRUK0704_SU_T1.R2	CRUK0704_SU_T1.R4	LUAD	SPLC	0	0	Non-Clonal
CRUK0704	CRUK0704_SU_T1.R5	CRUK0704_SU_T2.R1	LUAD	SPLC	1	0.00106496	Non-Clonal
CRUK0301	CRUK0704_SU_T1.R1	CRUK0704_SU_T1.R4	LUAD	SPLC	0	0	Non-Clonal
CRUK0372-CRUK0001	CRUK0372_SU_T1.R4	CRUK0001_SU_T1.R1	LUAD	Interpatient	0	0	Non-Clonal
CRUK0048-CRUK0771	CRUK0048_SU_T1.R3	CRUK0771_SU_T1.R3	LUAD	Interpatient	0	0	Non-Clonal
CRUK0272-CRUK0573	CRUK0272_SU_T1.R3	CRUK0573_SU_T1.R3	LUAD	Interpatient	1	0.000937207	Non-Clonal
CRUK0199-CRUK0159	CRUK0199_SU_T1.R3	CRUK0159_SU_T1.R3	LUAD	Interpatient	0	0	Non-Clonal
CRUK0460-CRUK0369	CRUK0460_SU_T1.R1	CRUK0369_SU_T1.R4	LUAD	Interpatient	0	0	Non-Clonal
CRUK0060-CRUK0024	CRUK0060_SU_T1.R1	CRUK0024_SU_T1.R1	LUAD	Interpatient	0	0	Non-Clonal
CRUK0625-CRUK0667	CRUK0625_SU_T1.R2	CRUK0667_SU_T1.R3	LUAD	Interpatient	0	0	Non-Clonal
CRUK0628-CRUK0520	CRUK0628_SU_T1.R2	CRUK0520_SU_T1.R2	LUAD	Interpatient	0	0	Non-Clonal
CRUK0559-CRUK0678	CRUK0559_SU_T1.R5	CRUK0678_SU_T1.R2	LUAD	Interpatient	0	0	Non-Clonal
CRUK0761-CRUK0586	CRUK0761_SU_T1.R1	CRUK0586_SU_T1.R1	LUAD	Interpatient	0	0	Non-Clonal
CRUK0521-CRUK0543	CRUK0521_SU_T1.R2	CRUK0543_SU_T1.R6	LUAD	Interpatient	0	0	Non-Clonal
CRUK0684-CRUK0018	CRUK0684_SU_T1.R4	CRUK0018_SU_T1.R1	LUAD	Interpatient	0	0	Non-Clonal
CRUK0497-CRUK0486	CRUK0497_SU_T1.R1	CRUK0486_SU_T1.R1	LUAD	Interpatient	0	0	Non-Clonal
CRUK0667-CRUK0018	CRUK0667_SU_T1.R7	CRUK0018_SU_T1.R3	LUAD	Interpatient	0	0	Non-Clonal
CRUK0687-CRUK0761	CRUK0687_SU_T1.R1	CRUK0761_SU_T1.R1	LUAD	Interpatient	0	0	Non-Clonal
CRUK0372-CRUK0343	CRUK0372_SU_T1.R2	CRUK0343_SU_T1.R4	LUAD	Interpatient	0	0	Non-Clonal
CRUK0361-CRUK0322	CRUK0361_SU_T1.R3	CRUK0322_SU_T1.R3	LUAD	Interpatient	0	0	Non-Clonal
CRUK0413-CRUK0741	CRUK0413_SU_T1.R1	CRUK0741_SU_T1.R2	LUAD	Interpatient	0	0	Non-Clonal
CRUK0369-CRUK0380	CRUK0369_SU_T1.R3	CRUK0380_SU_T1.R2	LUAD	Interpatient	0	0	Non-Clonal
CRUK0543-CRUK0202	CRUK0543_SU_T1.R3	CRUK0202_SU_T1.R2	LUAD	Interpatient	0	0	Non-Clonal
CRUK0416-CRUK0301	CRUK0416_SU_T1.R1	CRUK0301_SU_T1.R2	LUAD	Interpatient	1	0.000307692	Non-Clonal
CRUK0372-CRUK0610	CRUK0372_SU_T1.R1	CRUK0610_SU_T1.R4	LUAD	Interpatient	0	0	Non-Clonal
CRUK0733-CRUK0666	CRUK0733_SU_T1.R6	CRUK0666_SU_T1.R2	LUAD	Interpatient	0	0	Non-Clonal
CRUK0504-CRUK0407	CRUK0504_SU_T1.R2	CRUK0407_SU_T1.R3	LUAD	Interpatient	0	0	Non-Clonal
CRUK0555-CRUK0352	CRUK0555_SU_T1.R2	CRUK0352_SU_T1.R1	LUAD	Interpatient	0	0	Non-Clonal
CRUK0056-CRUK0322	CRUK0056_SU_T1.R2	CRUK0322_SU_T1.R2	LUAD	Interpatient	0	0	Non-Clonal
CRUK0642-CRUK0319	CRUK0642_SU_T1.R1	CRUK0319_SU_T1.R2	LUAD	Interpatient	0	0	Non-Clonal
CRUK0521-CRUK0367	CRUK0521_SU_T1.R3	CRUK0367_SU_T1.R6	LUAD	Interpatient	0	0	Non-Clonal
CRUK0023-CRUK0642	CRUK0023_SU_T1.R2	CRUK0642_SU_T1.R1	LUAD	Interpatient	0	0	Non-Clonal
CRUK0445-CRUK0721	CRUK0445_SU_T1.R1	CRUK0721_SU_T1.R3	LUAD	Interpatient	0	0	Non-Clonal
CRUK0667-CRUK0027	CRUK0667_SU_T1.R5	CRUK0027_SU_T1.R3	LUAD	Interpatient	0	0	Non-Clonal
CRUK0766-CRUK0479	CRUK0766_SU_T1.R1	CRUK0479_SU_T1.R3	LUAD	Interpatient	0	0	Non-Clonal
CRUK0024-CRUK0628	CRUK0024_SU_T1.R4	CRUK0628_SU_T1.R1	LUAD	Interpatient	0	0	Non-Clonal
CRUK0367-CRUK0053	CRUK0367_SU_T1.R7	CRUK0053_SU_T1.R1	LUAD	Interpatient	0	0	Non-Clonal
CRUK0375-CRUK0253	CRUK0375_SU_T1.R3	CRUK0253_SU_T1.R3	LUAD	Interpatient	0	0	Non-Clonal
CRUK0367-CRUK0278	CRUK0367_SU_T1.R1	CRUK0278_SU_T1.R2	LUAD	Interpatient	0	0	Non-Clonal
CRUK0642-CRUK0004	CRUK0642_SU_T1.R2	CRUK0004_SU_T1.R4	LUAD	Interpatient	0	0	Non-Clonal
CRUK0044-CRUK0051	CRUK0044_SU_T1.R1	CRUK0051_SU_T1.R4	LUAD	Interpatient	0	0	Non-Clonal
CRUK0041-CRUK0567	CRUK0041_SU_T1.R3	CRUK0567_SU_T1.R3	LUAD	Interpatient	0	0	Non-Clonal
CRUK0415-CRUK0352	CRUK0415_SU_T1.R2	CRUK0352_SU_T1.R7	LUAD	Interpatient	0	0	Non-Clonal
CRUK0799-CRUK0450	CRUK0799_SU_T1.R3	CRUK0450_SU_T1.R2	LUAD	Interpatient	0	0	Non-Clonal
CRUK0157-CRUK0368	CRUK0157_SU_T1.R8	CRUK0368_SU_T1.R4	LUAD	Interpatient	0	0	Non-Clonal
CRUK0049-CRUK0382	CRUK0049_SU_T1.R1	CRUK0382_SU_T1.R1	LUAD	Interpatient	0	0	Non-Clonal
CRUK0301-CRUK0410	CRUK0301_SU_T1.R4	CRUK0410_SU_T1.R1	LUAD	Interpatient	0	0	Non-Clonal
CRUK0029-CRUK0297	CRUK0029_SU_T1.R4	CRUK0297_SU_T1.R3	LUAD	Interpatient	0	0	Non-Clonal
CRUK0178-CRUK0548	CRUK0178_SU_T1.R1	CRUK0548_SU_T1.R1	LUAD	Interpatient	0	0	Non-Clonal
CRUK0369-CRUK0462	CRUK0369_SU_T1.R4	CRUK0462_SU_T1.R2	LUAD	Interpatient	0	0	Non-Clonal
CRUK0367-CRUK0462	CRUK0367_SU_T1.R4	CRUK0462_SU_T1.R4	LUAD	Interpatient	1	0.000489716	Non-Clonal
CRUK0693-CRUK0015	CRUK0693_SU_T1.R2	CRUK0015_SU_T1.R2	LUAD	Interpatient	0	0	Non-Clonal
CRUK0276-CRUK0380	CRUK0276_SU_T1.R2	CRUK0380_SU_T1.R1	LUAD	Interpatient	0	0	Non-Clonal
CRUK0343-CRUK0333	CRUK0343_SU_T1.R4	CRUK0333_SU_T1.R2	LUAD	Interpatient	0	0	Non-Clonal
CRUK0027-CRUK0456	CRUK0027_SU_T1.R1	CRUK0456_SU_T1.R1	LUAD	Interpatient	1	0.000488998	Non-Clonal
CRUK0024-CRUK0666	CRUK0024_SU_T1.R6	CRUK0666_SU_T1.R6	LUAD	Interpatient	0	0	Non-Clonal
CRUK0721-CRUK0572	CRUK0721_SU_T1.R1	CRUK0572_SU_T1.R3	LUAD	Interpatient	0	0	Non-Clonal
CRUK0788-CRUK0242	CRUK0788_SU_T1.R5	CRUK0242_SU_T1.R2	LUAD	Interpatient	0	0	Non-Clonal
CRUK0278-CRUK0052	CRUK0278_SU_T1.R2	CRUK0052_SU_T1.R1	LUAD	Interpatient	0	0	Non-Clonal
CRUK0352-CRUK0748	CRUK0352_SU_T1.R5	CRUK0748_SU_T1.R3	LUAD	Interpatient	0	0	Non-Clonal
CRUK0305-CRUK0634	CRUK0305_SU_T1.R3	CRUK0634_SU_T1.R2	LUAD	Interpatient	0	0	Non-Clonal
CRUK0063	CRUK0063_SU_FLN1	CRUK0063_SU_T1.R1	LUSC	IPM	318	0.676596	Clonal
CRUK0074	CRUK0074_BR_FLN1	CRUK0074_SU_T1.R1	LUSC	IPM	821	0.655227	Clonal
CRUK0083	CRUK0083_SU_FLN1	CRUK0083_SU_T1.R3	LUSC	IPM	930	0.870787	Clonal
CRUK0087	CRUK0087_SU_FLN2	CRUK0087_SU_T1.R2	LUSC	IPM	464	0.493092	Clonal
CRUK0089	CRUK0089_SU_FLN1	CRUK0089_SU_T1.R1	LUSC	IPM	1066	0.966455	Clonal
CRUK0090	CRUK0090_BP_T1.R1	CRUK0090_SU_T1.R1	LUSC	IPM	1320	0.70325	Clonal
CRUK0092	CRUK0092_SU_FLN1	CRUK0092_SU_T1.R2	LUSC	IPM	285	0.826087	Clonal
CRUK0178	CRUK0178_SU_FLN1	CRUK0178_SU_T1.R2	LUSC	IPM	730	0.855803	Clonal
CRUK0183	CRUK0183_SU_FLN1	CRUK0183_SU_T1.R1	LUSC	IPM	754	0.783784	Clonal
CRUK0227	CRUK0227_SU_LN1	CRUK0227_SU_T1.R1	LUSC	IPM	403	0.594395	Clonal
CRUK0236	CRUK0236_SU_FLN1	CRUK0236_SU_T1.R5	LUSC	IPM	492	0.68144	Clonal
CRUK0240	CRUK0240_SU_LN1	CRUK0240_SU_T1.R1	LUSC	IPM	563	0.850453	Clonal
CRUK0250	CRUK0250_BR_T1.FR1	CRUK0250_SU_T1.R1	LUSC	IPM	342	0.374179	Clonal
CRUK0256	CRUK0256_SU_LN1	CRUK0256_SU_T1.R2	LUSC	IPM	924	0.84153	Clonal
CRUK0286	CRUK0286_BR_LN1	CRUK0286_SU_T1.R2	LUSC	IPM	475	0.598237	Clonal
CRUK0290	CRUK0290_SU_LN1	CRUK0290_SU_T1.R3	LUSC	IPM	1224	0.857143	Clonal
CRUK0311	CRUK0311_SU_LN1	CRUK0311_SU_T1.R4	LUSC	IPM	589	0.781167	Clonal
CRUK0444	CRUK0444_SU_FLN1	CRUK0444_SU_T1.R3	LUSC	IPM	278	0.66988	Clonal
CRUK0451	CRUK0451_SU_FLN1	CRUK0451_SU_T1.R2	LUSC	IPM	531	0.711796	Clonal
CRUK0452	CRUK0452_SU_FLN2	CRUK0452_SU_T1.R4	LUSC	IPM	450	0.909091	Clonal
CRUK0465	CRUK0465_SU_FLN1	CRUK0465_SU_T1.R2	LUSC	IPM	375	0.886525	Clonal
CRUK0467	CRUK0467_SU_FLN1	CRUK0467_SU_T1.R1	LUSC	IPM	826	0.838579	Clonal
CRUK0468	CRUK0468_SU_LN1	CRUK0468_SU_T1.R6	LUSC	IPM	343	0.523664	Clonal
CRUK0472	CRUK0472_SU_FLN1	CRUK0472_SU_T1.R1	LUSC	IPM	589	0.72896	Clonal
CRUK0478	CRUK0478_BR_T1.R1	CRUK0478_SU_T1.R2	LUSC	IPM	1073	0.90625	Clonal
CRUK0485	CRUK0485_SU_FLN1	CRUK0485_SU_T1.R4	LUSC	IPM	1249	0.91368	Clonal
CRUK0510	CRUK0510_SU_FLN1	CRUK0510_SU_T1.R2	LUSC	IPM	1027	0.624316	Clonal
CRUK0528	CRUK0528_SU_FLN1	CRUK0528_SU_T1.R2	LUSC	IPM	994	0.928105	Clonal
CRUK0584	CRUK0584_SU_FLN1	CRUK0584_SU_T1.R1	LUSC	IPM	468	0.860294	Clonal
CRUK0589	CRUK0589_SU_FLN1	CRUK0589_SU_T1.R7	LUSC	IPM	706	0.846523	Clonal
CRUK0590	CRUK0590_SU_FLN1	CRUK0590_SU_T1.R1	LUSC	IPM	467	0.806563	Clonal
CRUK0609	CRUK0609_SU_FLN1	CRUK0609_SU_T1.R3	LUSC	IPM	388	0.668966	Clonal
CRUK0617	CRUK0617_SU_FLN1	CRUK0617_SU_T1.R2	LUSC	IPM	508	0.728838	Clonal
CRUK0691	CRUK0691_SU_FLN1	CRUK0691_SU_T1.R2	LUSC	IPM	161	0.229018	Clonal
CRUK0714	CRUK0714_SU_FLN1	CRUK0714_SU_T1.R7	LUSC	IPM	272	0.396501	Clonal
CRUK0721	CRUK0721_SU_FLN1	CRUK0721_SU_T1.R1	LUSC	IPM	2547	0.844776	Clonal
CRUK0737	CRUK0737_SU_FLN1	CRUK0737_SU_T1.R1	LUSC	IPM	426	0.787431	Clonal
CRUK0872	CRUK0872_SU_FLN1	CRUK0872_SU_T1.R1	LUSC	IPM	380	0.840708	Clonal
CRUK0516	CRUK0516_BR_T1.R1	CRUK0516_SU_T1.R8	LUSC	Extrathoracic metastasis	1211	0.70081	Clonal
CRUK0636	CRUK0636_BR_T1.R1	CRUK0636_SU_T1.R3	LUSC	Extrathoracic metastasis	722	0.95	Clonal
CRUK0518-CRUK0510	CRUK0518_SU_T1.R6	CRUK0510_SU_T1.R1	LUSC	Interpatient	0	0	Non-Clonal
CRUK0384-CRUK0516	CRUK0384_SU_T1.R4	CRUK0516_SU_T1.R5	LUSC	Interpatient	0	0	Non-Clonal
CRUK0067-CRUK0334	CRUK0067_SU_T1.R1	CRUK0334_SU_T1.R2	LUSC	Interpatient	0	0	Non-Clonal
CRUK0589-CRUK0691	CRUK0589_SU_T1.R3	CRUK0691_SU_T1.R3	LUSC	Interpatient	0	0	Non-Clonal
CRUK0468-CRUK0589	CRUK0468_SU_T1.R4	CRUK0589_SU_T1.R2	LUSC	Interpatient	0	0	Non-Clonal
CRUK0597-CRUK0236	CRUK0597_SU_T1.R2	CRUK0236_SU_T1.R1	LUSC	Interpatient	0	0	Non-Clonal
CRUK0691-CRUK0749	CRUK0691_SU_T1.R1	CRUK0749_SU_T1.R1	LUSC	Interpatient	0	0	Non-Clonal
CRUK0549-CRUK0063	CRUK0549_SU_T1.R6	CRUK0063_SU_T1.R3	LUSC	Interpatient	0	0	Non-Clonal
CRUK0321-CRUK0396	CRUK0321_SU_T1.R2	CRUK0396_SU_T1.R1	LUSC	Interpatient	0	0	Non-Clonal
CRUK0549-CRUK0452	CRUK0549_SU_T1.R7	CRUK0452_SU_T1.R1	LUSC	Interpatient	0	0	Non-Clonal
CRUK0065-CRUK0714	CRUK0065_SU_T1.R6	CRUK0714_SU_T1.R3	LUSC	Interpatient	0	0	Non-Clonal
CRUK0394-CRUK0451	CRUK0394_SU_T1.R4	CRUK0451_SU_T1.R2	LUSC	Interpatient	0	0	Non-Clonal
CRUK0328-CRUK0768	CRUK0328_SU_T1.R2	CRUK0768_SU_T1.R2	LUSC	Interpatient	0	0	Non-Clonal
CRUK0468-CRUK0488	CRUK0468_SU_T1.R1	CRUK0488_SU_T1.R1	LUSC	Interpatient	1	0.000990099	Non-Clonal
CRUK0092-CRUK0071	CRUK0092_SU_T1.R2	CRUK0071_SU_T1.R2	LUSC	Interpatient	0	0	Non-Clonal
CRUK0644-CRUK0597	CRUK0644_SU_T1.R1	CRUK0597_SU_T1.R2	LUSC	Interpatient	0	0	Non-Clonal
CRUK0478-CRUK0451	CRUK0478_SU_T1.R3	CRUK0451_SU_T1.R4	LUSC	Interpatient	0	0	Non-Clonal
CRUK0516-CRUK0062	CRUK0516_SU_T1.R6	CRUK0062_SU_T1.R2	LUSC	Interpatient	0	0	Non-Clonal
CRUK0062-CRUK0254	CRUK0062_SU_T1.R4	CRUK0254_SU_T1.R4	LUSC	Interpatient	0	0	Non-Clonal
CRUK0772-CRUK0346	CRUK0772_SU_T1.R1	CRUK0346_SU_T1.R3	LUSC	Interpatient	0	0	Non-Clonal
CRUK0381-CRUK0424	CRUK0381_SU_T1.R4	CRUK0424_SU_T1.R1	LUSC	Interpatient	0	0	Non-Clonal
CRUK0516-CRUK0691	CRUK0516_SU_T1.R8	CRUK0691_SU_T1.R1	LUSC	Interpatient	0	0	Non-Clonal
CRUK0173-CRUK0075	CRUK0173_SU_T1.R4	CRUK0075_SU_T1.R2	LUSC	Interpatient	0	0	Non-Clonal
CRUK0293-CRUK0085	CRUK0293_SU_T1.R2	CRUK0085_SU_T1.R1	LUSC	Interpatient	0	0	Non-Clonal
CRUK0308-CRUK0589	CRUK0308_SU_T1.R1	CRUK0589_SU_T1.R3	LUSC	Interpatient	0	0	Non-Clonal
CRUK0235-CRUK0308	CRUK0235_SU_T1.R4	CRUK0308_SU_T1.R2	LUSC	Interpatient	0	0	Non-Clonal
CRUK0134-CRUK0452	CRUK0134_SU_T1.R5	CRUK0452_SU_T1.R5	LUSC	Interpatient	0	0	Non-Clonal
CRUK0586-CRUK0731	CRUK0586_SU_T1.R2	CRUK0731_SU_T1.R1	LUSC	Interpatient	0	0	Non-Clonal
CRUK0077-CRUK0549	CRUK0077_SU_T1.R4	CRUK0549_SU_T1.R6	LUSC	Interpatient	0	0	Non-Clonal
CRUK0468-CRUK0177	CRUK0468_SU_T1.R8	CRUK0177_SU_T1.R2	LUSC	Interpatient	1	0.00102881	Non-Clonal
CRUK0549-CRUK0331	CRUK0549_SU_T1.R8	CRUK0331_SU_T1.R3	LUSC	Interpatient	0	0	Non-Clonal
CRUK0286-CRUK0183	CRUK0286_SU_T1.R2	CRUK0183_SU_T1.R2	LUSC	Interpatient	0	0	Non-Clonal
CRUK0403-CRUK0329	CRUK0403_SU_T1.R4	CRUK0329_SU_T1.R1	LUSC	Interpatient	0	0	Non-Clonal
CRUK0318-CRUK0069	CRUK0318_SU_T1.R2	CRUK0069_SU_T1.R5	LUSC	Interpatient	0	0	Non-Clonal
CRUK0617-CRUK0768	CRUK0617_SU_T1.R2	CRUK0768_SU_T1.R1	LUSC	Interpatient	0	0	Non-Clonal
CRUK0311-CRUK0495	CRUK0311_SU_T1.R4	CRUK0495_SU_T1.R2	LUSC	Interpatient	0	0	Non-Clonal
CRUK0065-CRUK0329	CRUK0065_SU_T1.R2	CRUK0329_SU_T1.R2	LUSC	Interpatient	0	0	Non-Clonal
CRUK0286-CRUK0089	CRUK0286_SU_T1.R3	CRUK0089_SU_T1.R2	LUSC	Interpatient	0	0	Non-Clonal
CRUK0679-CRUK0392	CRUK0679_SU_T1.R2	CRUK0392_SU_T1.R2	LUSC	Interpatient	0	0	Non-Clonal
CRUK0644-CRUK0681	CRUK0644_SU_T1.R3	CRUK0681_SU_T1.R1	LUSC	Interpatient	0	0	Non-Clonal
