# Supplementary material for: Performance and considerations in the use of diagnostic mutation panels for clonality testing in non-small-cell lung carcinoma
Source: ESMO Open. 2025 May 14;10(5):105072. doi: 10.1016/j.esmoop.2025.105072 (PMC12141053; doi:10.1016/j.esmoop.2025.105072)
Supplement: Supplementary Table 2 [file mmc2.xlsx]

## Sheet: Supplementary Table 2 Contents
Supplementary Table 2: Genomic regions of NGS mutation panels
Supplementary Table 2a: Genomic regions of Oncogene panel Supplementary Table 2b: Genomic regions of lung cancer panel Supplementary Table 2c: Genomic regions of FoundationOne panel Supplementary Table 2d: Genomic regions of TSO500 panel

## Sheet: Supplementary Table 2a
Supplementary Table 2a: Genomic regions of Oncogene panel
chr	chromStart	chromEnd	Gene
chr2	30142857	30143527	ALK
chr2	29940442	29940565	ALK
chr2	29917714	29917882	ALK
chr2	29754779	29754984	ALK
chr2	29606596	29606727	ALK
chr2	29551214	29551349	ALK
chr2	29543615	29543750	ALK
chr2	29541168	29541272	ALK
chr2	29519752	29519925	ALK
chr2	29498266	29498364	ALK
chr2	29497963	29498095	ALK
chr2	29473969	29474135	ALK
chr2	29462544	29462698	ALK
chr2	29456429	29456564	ALK
chr2	29455168	29455316	ALK
chr2	29451748	29451934	ALK
chr2	29450438	29450540	ALK
chr2	29449786	29449942	ALK
chr2	29448325	29448433	ALK
chr2	29446206	29446396	ALK
chr2	29445381	29445475	ALK
chr2	29445208	29445276	ALK
chr2	29443570	29443703	ALK
chr2	29436848	29436949	ALK
chr2	29432650	29432746	ALK
chr2	29430035	29430140	ALK
chr2	29420406	29420544	ALK
chr2	29419634	29419728	ALK
chr2	29416088	29416790	ALK
chr7	140624364	140624505	BRAF
chr7	140549909	140550014	BRAF
chr7	140534407	140534674	BRAF
chr7	140508690	140508797	BRAF
chr7	140507758	140507864	BRAF
chr7	140501210	140501362	BRAF
chr7	140500160	140500283	BRAF
chr7	140494106	140494269	BRAF
chr7	140487346	140487386	BRAF
chr7	140482819	140482959	BRAF
chr7	140481374	140481495	BRAF
chr7	140477789	140477877	BRAF
chr7	140476710	140476890	BRAF
chr7	140453985	140454035	BRAF
chr7	140453073	140453195	BRAF
chr7	140449085	140449220	BRAF
chr7	140439610	140439748	BRAF
chr7	140434395	140434572	BRAF
chr7	55086969	55087060	EGFR
chr7	55209977	55210132	EGFR
chr7	55210996	55211183	EGFR
chr7	55214297	55214435	EGFR
chr7	55218985	55219057	EGFR
chr7	55220237	55220359	EGFR
chr7	55221702	55221847	EGFR
chr7	55223521	55223641	EGFR
chr7	55224224	55224354	EGFR
chr7	55224450	55224527	EGFR
chr7	55225354	55225448	EGFR
chr7	55227830	55228033	EGFR
chr7	55229190	55229326	EGFR
chr7	55231424	55231518	EGFR
chr7	55232971	55233132	EGFR
chr7	55238866	55238908	EGFR
chr7	55240674	55240819	EGFR
chr7	55241612	55241738	EGFR
chr7	55242413	55242515	EGFR
chr7	55248984	55249173	EGFR
chr7	55259410	55259569	EGFR
chr7	55260457	55260536	EGFR
chr7	55266408	55266558	EGFR
chr7	55268007	55268108	EGFR
chr7	55268879	55269050	EGFR
chr7	55269426	55269477	EGFR
chr7	55270208	55270320	EGFR
chr7	55272947	55273312	EGFR
chr17	37856490	37856566	ERBB2
chr17	37863241	37863396	ERBB2
chr17	37864572	37864789	ERBB2
chr17	37865569	37865707	ERBB2
chr17	37866064	37866136	ERBB2
chr17	37866337	37866456	ERBB2
chr17	37866591	37866736	ERBB2
chr17	37868179	37868302	ERBB2
chr17	37868573	37868703	ERBB2
chr17	37871537	37871614	ERBB2
chr17	37871697	37871791	ERBB2
chr17	37871991	37872194	ERBB2
chr17	37872552	37872688	ERBB2
chr17	37872766	37872860	ERBB2
chr17	37873571	37873735	ERBB2
chr17	37876038	37876089	ERBB2
chr17	37879570	37879712	ERBB2
chr17	37879789	37879915	ERBB2
chr17	37880163	37880265	ERBB2
chr17	37880977	37881166	ERBB2
chr17	37881300	37881459	ERBB2
chr17	37881578	37881657	ERBB2
chr17	37881958	37882108	ERBB2
chr17	37882813	37882914	ERBB2
chr17	37883066	37883258	ERBB2
chr17	37883546	37883802	ERBB2
chr17	37883940	37884299	ERBB2
chr11	534210	534324	HRAS
chr11	533764	533946	HRAS
chr11	533451	533614	HRAS
chr11	532634	532757	HRAS
chr12	25398206	25398320	KRAS
chr12	25380166	25380348	KRAS
chr12	25378546	25378709	KRAS
chr12	25368373	25368496	KRAS
chr12	69202256	69202273	MDM2
chr12	69202986	69203074	MDM2
chr12	69207332	69207410	MDM2
chr12	69210590	69210727	MDM2
chr12	69214103	69214156	MDM2
chr12	69218141	69218212	MDM2
chr12	69218333	69218433	MDM2
chr12	69222549	69222713	MDM2
chr12	69229607	69229766	MDM2
chr12	69230450	69230531	MDM2
chr12	69233052	69233631	MDM2
chr7	116339137	116340340	MET
chr7	116371720	116371915	MET
chr7	116380002	116380140	MET
chr7	116380904	116381081	MET
chr7	116395407	116395571	MET
chr7	116397489	116397595	MET
chr7	116397690	116397830	MET
chr7	116398511	116398676	MET
chr7	116399389	116399546	MET
chr7	116403102	116403324	MET
chr7	116409697	116409847	MET
chr7	116411550	116411710	MET
chr7	116411901	116412045	MET
chr7	116414933	116415167	MET
chr7	116417441	116417525	MET
chr7	116418828	116419013	MET
chr7	116422040	116422153	MET
chr7	116423356	116423525	MET
chr7	116435707	116435847	MET
chr7	116435939	116436180	MET
chr1	115258669	115258783	NRAS
chr1	115256419	115256601	NRAS
chr1	115252188	115252351	NRAS
chr1	115251154	115251277	NRAS
chr10	43572705	43572781	RET
chr10	43595905	43596172	RET
chr10	43597788	43598079	RET
chr10	43600398	43600643	RET
chr10	43601822	43602021	RET
chr10	43604477	43604680	RET
chr10	43606653	43606915	RET
chr10	43607545	43607674	RET
chr10	43608299	43608413	RET
chr10	43609002	43609125	RET
chr10	43609926	43610186	RET
chr10	43612030	43612181	RET
chr10	43613819	43613930	RET
chr10	43614977	43615195	RET
chr10	43615527	43615653	RET
chr10	43617392	43617466	RET
chr10	43619117	43619258	RET
chr10	43620329	43620432	RET
chr10	43622021	43622172	RET
chr10	43623558	43623719	RET
chr6	117746695	117746821	ROS1
chr6	117739623	117739671	ROS1
chr6	117737419	117737482	ROS1
chr6	117730743	117730807	ROS1
chr6	117725441	117725593	ROS1
chr6	117724300	117724442	ROS1
chr6	117718076	117718281	ROS1
chr6	117717349	117717429	ROS1
chr6	117715777	117715903	ROS1
chr6	117715323	117715511	ROS1
chr6	117714385	117714486	ROS1
chr6	117710511	117711011	ROS1
chr6	117708941	117709199	ROS1
chr6	117708050	117708164	ROS1
chr6	117706844	117707026	ROS1
chr6	117704478	117704673	ROS1
chr6	117700220	117700324	ROS1
chr6	117687237	117687455	ROS1
chr6	117686742	117686906	ROS1
chr6	117686221	117686369	ROS1
chr6	117683764	117684030	ROS1
chr6	117681503	117681570	ROS1
chr6	117680970	117681176	ROS1
chr6	117678965	117679174	ROS1
chr6	117677790	117678080	ROS1
chr6	117674151	117674334	ROS1
chr6	117665221	117665427	ROS1
chr6	117663561	117663709	ROS1
chr6	117662561	117662797	ROS1
chr6	117662296	117662476	ROS1
chr6	117658333	117658505	ROS1
chr6	117650490	117650611	ROS1
chr6	117647385	117647579	ROS1
chr6	117645493	117645580	ROS1
chr6	117642420	117642559	ROS1
chr6	117641029	117641195	ROS1
chr6	117639349	117639417	ROS1
chr6	117638304	117638437	ROS1
chr6	117632181	117632282	ROS1
chr6	117631242	117631446	ROS1
chr6	117629955	117630093	ROS1
chr6	117622135	117622302	ROS1
chr6	117609653	117609967	ROS1
chr19	1206911	1207204	STK11
chr19	1218414	1218501	STK11
chr19	1219321	1219414	STK11
chr19	1220370	1220506	STK11
chr19	1220578	1220718	STK11
chr19	1221210	1221341	STK11
chr19	1221946	1222007	STK11
chr19	1222982	1223173	STK11
chr19	1226451	1226648	STK11

## Sheet: Supplementary Table 2b
Supplementary Table 2b: Genomic regions of lung cancer panel
chr	chromStart	chromEnd	Gene
chr1	115252190	115252305	NRAS
chr1	115256504	115256584	NRAS
chr1	115258689	115258774	NRAS
chr1	155874117	155874215	RIT1
chr1	155874222	155874324	RIT1
chr1	155874464	155874557	RIT1
chr2	29432654	29432735	ALK
chr2	29436761	29436863	ALK
chr2	29443572	29443702	ALK
chr2	29445208	29445320	ALK
chr2	29445398	29445499	ALK
chr2	29455197	29455304	ALK
chr2	29455233	29455337	ALK
chr2	209113103	209113206	IDH1
chr3	41266029	41266147	CTNNB1
chr3	178936023	178936105	PIK3CA
chr3	178938787	178938918	PIK3CA
chr3	178951996	178952097	PIK3CA
chr3	178952140	178952237	PIK3CA
chr4	1803551	1803653	FGFR3
chr4	1806081	1806187	FGFR3
chr4	1807833	1807930	FGFR3
chr4	1808311	1808399	FGFR3
chr4	1808881	1809006	FGFR3
chr4	55561654	55561784	KIT
chr4	55592157	55592246	KIT
chr4	55593417	55593513	KIT
chr4	55593575	55593695	KIT
chr4	55594170	55594279	KIT
chr4	55595496	55595562	KIT
chr4	55597436	55597524	KIT
chr4	55599280	55599358	KIT
chr4	55602673	55602751	KIT
chr6	117630015	117630088	ROS1
chr6	117638307	117638404	ROS1
chr6	117639348	117639443	ROS1
chr6	117641077	117641175	ROS1
chr6	117642404	117642491	ROS1
chr7	55227950	55228057	EGFR
chr7	55241635	55241729	EGFR
chr7	55242411	55242540	EGFR
chr7	55248974	55249100	EGFR
chr7	55259507	55259628	EGFR
chr7	116339615	116339701	MET
chr7	116340155	116340270	MET
chr7	116403131	116403251	MET
chr7	116411807	116411910	MET
chr7	116411848	116411957	MET
chr7	116411983	116412097	MET
chr7	116412031	116412151	MET
chr7	116417427	116417542	MET
chr7	116423407	116423492	MET
chr7	140453102	140453221	BRAF
chr7	140481391	140481515	BRAF
chr8	38282140	38282254	FGFR1
chr8	38285851	38285975	FGFR1
chr9	5073729	5073857	JAK2
chr9	21970940	21971066	CDKN2A
chr9	21971090	21971219	CDKN2A
chr9	133738294	133738378	ABL1
chr9	133747442	133747530	ABL1
chr9	133748279	133748417	ABL1
chr9	133750307	133750405	ABL1
chr9	139390764	139390885	NOTCH1
chr9	139397762	139397879	NOTCH1
chr9	139399337	139399447	NOTCH1
chr10	43608323	43608419	RET
chr10	43609066	43609182	RET
chr10	43609874	43610010	RET
chr10	43610040	43610133	RET
chr10	43613794	43613893	RET
chr10	43615546	43615687	RET
chr10	43617314	43617433	RET
chr10	123257952	123258045	FGFR2
chr10	123274721	123274835	FGFR2
chr10	123279417	123279544	FGFR2
chr10	123279607	123279713	FGFR2
chr12	25378549	25378658	KRAS
chr12	25380260	25380364	KRAS
chr12	25398186	25398304	KRAS
chr13	48919223	48919312	RB1
chr13	48923139	48923255	RB1
chr13	48941601	48941724	RB1
chr13	48942597	48942711	RB1
chr13	48953753	48953874	RB1
chr13	48955525	48955605	RB1
chr13	49027105	49027178	RB1
chr13	49033827	49033934	RB1
chr13	49037846	49037932	RB1
chr13	49039149	49039232	RB1
chr14	105241433	105241519	AKT1
chr14	105246445	105246583	AKT1
chr15	66679746	66679845	MAP2K1
chr15	66727413	66727529	MAP2K1
chr15	66727422	66727527	MAP2K1
chr15	66729097	66729224	MAP2K1
chr15	66774100	66774201	MAP2K1
chr15	90631824	90631954	IDH2
chr17	7572833	7572936	TP53
chr17	7572930	7573021	TP53
chr17	7573883	7573977	TP53
chr17	7573976	7574068	TP53
chr17	7576494	7576603	TP53
chr17	7576592	7576693	TP53
chr17	7576815	7576921	TP53
chr17	7576921	7577003	TP53
chr17	7576992	7577113	TP53
chr17	7577086	7577190	TP53
chr17	7577432	7577557	TP53
chr17	7577527	7577645	TP53
chr17	7578042	7578158	TP53
chr17	7578144	7578267	TP53
chr17	7578253	7578370	TP53
chr17	7578370	7578508	TP53
chr17	7578449	7578563	TP53
chr17	7578549	7578679	TP53
chr17	7579230	7579303	TP53
chr17	7579292	7579396	TP53
chr17	7579387	7579503	TP53
chr17	7579495	7579595	TP53
chr17	7579697	7579769	TP53
chr17	7579836	7579961	TP53
chr17	37868168	37868259	ERBB2
chr17	37880212	37880340	ERBB2
chr17	37880953	37881061	ERBB2
chr17	37881324	37881453	ERBB2
chr19	1206879	1206993	STK11
chr19	1206969	1207082	STK11
chr19	1207067	1207157	STK11
chr19	1207150	1207240	STK11
chr19	1218408	1218486	STK11
chr19	1218476	1218581	STK11
chr19	1219258	1219369	STK11
chr19	1219364	1219474	STK11
chr19	1220273	1220383	STK11
chr19	1220375	1220479	STK11
chr19	1220444	1220553	STK11
chr19	1220508	1220603	STK11
chr19	1220594	1220690	STK11
chr19	1220641	1220753	STK11
chr19	1221189	1221295	STK11
chr19	1221281	1221380	STK11
chr19	1221853	1221962	STK11
chr19	1221961	1222067	STK11
chr19	1222934	1223047	STK11
chr19	1223016	1223119	STK11
chr19	1223089	1223201	STK11
chr19	1226438	1226549	STK11
chr19	1226521	1226633	STK11
chr19	1226613	1226726	STK11

## Sheet: Supplementary Table 2c
Supplementary Table 2c: Genomic regions of FoundationOne panel
chr	chromStart	chromEnd	Gene
chr2	29448431	29449788	ALK
chr2	29446394	29448327	ALK
chr17	41267796	41276034	BRCA1
chr17	41267796	41276111	BRCA1
chr17	41249306	41251792	BRCA1
chr17	41247939	41249261	BRCA1
chr17	41228631	41234421	BRCA1
chr17	41215968	41219625	BRCA1
chr17	41203134	41209069	BRCA1
chr17	41201211	41203080	BRCA1
chr17	41607549	41610042	DHX8
chr6	159190976	159191796	EZR
chr6	159190450	159190816	EZR
chr6	159188544	159190358	EZR
chr4	55598164	55599236	KIT
chr8	128748869	128750494	MYC
chr8	128748869	128750509	MYC
chr15	34635903	34638143	NUTM1
chr15	34635900	34638143	NUTM1
chr10	43606913	43607547	RET
chr10	43607672	43608301	RET
chr10	43608411	43609004	RET
chr10	43609123	43609928	RET
chr10	43610184	43612032	RET
chr4	25665952	25667750	SLC34A2
chr18	60985900	60987361	BCL2
chr13	32890664	32893214	BRCA2
chr13	32890600	32893214	BRCA2
chr3	185797893	185798835	ETV5
chr3	185783861	185797606	ETV5
chr8	38315052	38325499	FGFR1
chr8	38314964	38325499	FGFR1
chr8	38283763	38285439	FGFR1
chr8	38271322	38271436	FGFR1
chr8	38271148	38271436	FGFR1
chr11	118350953	118352430	KMT2A
chr11	118352807	118353137	KMT2A
chr11	118353210	118354898	KMT2A
chr11	118355029	118355577	KMT2A
chr11	118355690	118359329	KMT2A
chr11	118359475	118360507	KMT2A
chr4	55133908	55136800	FIP1L1
chr4	55138687	55139704	FIP1L1
chr4	55140792	55141008	FIP1L1
chr6	117650609	117658335	ROS1
chr6	117647577	117650492	ROS1
chr6	117645578	117647387	ROS1
chr6	117642557	117645495	ROS1
chr6	117641193	117642422	ROS1
chr3	169482308	169482848	TERC
chr22	23615961	23626164	BCR
chr22	23631808	23632526	BCR
chr22	23632600	23634728	BCR
chr5	149782188	149784243	CD74
chr5	149781813	149782126	CD74
chr5	149781805	149782126	CD74
chr12	12022903	12037379	ETV6
chr12	12037521	12038860	ETV6
chr10	123353481	123355991	FGFR2
chr10	123353331	123355991	FGFR2
chr10	123239535	123243212	FGFR2
chr10	123239373	123243212	FGFR2
chr2	47641557	47643435	MSH2
chr1	156841547	156843425	NTRK1
chr1	156843751	156844363	NTRK1
chr1	156844418	156844698	NTRK1
chr1	156844800	156845312	NTRK1
chr3	12650422	12650732	RAF1
chr3	12647798	12650265	RAF1
chr3	12645788	12647700	RAF1
chr3	12641914	12645635	RAF1
chr3	12641778	12641887	RAF1
chr8	109001472	109094095	RSPO2
chr8	109001365	109094095	RSPO2
chr5	1293602	1296199	TERT
chr7	140439746	140449087	BRAF
chr7	140434570	140439612	BRAF
chr7	140426316	140434417	BRAF
chr7	140426296	140434417	BRAF
chr7	140481493	140482821	BRAF
chr7	55223639	55224226	EGFR
chr7	55238906	55240676	EGFR
chr7	55269048	55269428	EGFR
chr7	55269475	55270210	EGFR
chr7	55269475	55270456	EGFR
chr7	55270318	55272949	EGFR
chr7	55270318	55273308	EGFR
chr22	29683123	29688126	EWSR1
chr22	29688158	29688477	EWSR1
chr22	29688595	29692229	EWSR1
chr22	29692358	29693817	EWSR1
chr22	29693939	29694723	EWSR1
chr22	29694885	29695224	EWSR1
chr22	29695321	29695589	EWSR1
chr4	1808661	1808843	FGFR3
chr4	1808661	1808987	FGFR3
chr6	135522887	135524355	MYB
chr9	87356842	87359888	NTRK2
chr17	38482803	38487109	RARA
chr17	38482803	38487471	RARA
chr20	43961709	43964422	SDC4
chr21	42870116	42880008	TMPRSS2
chr21	42870060	42880008	TMPRSS2
chr21	42866505	42870046	TMPRSS2
chr21	42866505	42870058	TMPRSS2
chr21	42861520	42866283	TMPRSS2
chr1	2487078	2487106	RP3-395M20.8
chr1	2488024	2488172	RP3-395M20.8
chr1	2489165	2489273	TNFRSF14
chr1	2489782	2489907	TNFRSF14
chr1	2491262	2491417	TNFRSF14
chr1	2492063	2492153	TNFRSF14
chr1	2487230	2487289	RP3-395M20.8
chr1	2493112	2493254	TNFRSF14
chr1	2487241	2487691	RP3-395M20.8
chr1	2487419	2487471	RP3-395M20.8
chr1	2487661	2487700	RP3-395M20.8
chr1	2492933	2493157	TNFRSF14
chr1	2487805	2488172	RP3-395M20.8
chr1	2494304	2494335	TNFRSF14
chr1	2494587	2495268	TNFRSF14
chr1	2487825	2487894	RP3-395M20.8
chr1	2490791	2491417	TNFRSF14
chr1	2487844	2488172	RP3-395M20.8
chr1	2490320	2490595	TNFRSF14
chr1	2487845	2488172	RP3-395M20.8
chr1	2489782	2490301	TNFRSF14
chr1	2487996	2488172	RP3-395M20.8
chr1	2492063	2492974	TNFRSF14
chr1	2488010	2488172	RP3-395M20.8
chr1	2489782	2491417	TNFRSF14
chr1	2492933	2495188	TNFRSF14
chr1	2489252	2489273	TNFRSF14
chr1	2494587	2495265	TNFRSF14
chr1	2491019	2491417	TNFRSF14
chr1	2492933	2492981	TNFRSF14
chr1	2491993	2492153	TNFRSF14
chr1	2492933	2493254	TNFRSF14
chr1	2494587	2494943	TNFRSF14
chr1	2492121	2492153	TNFRSF14
chr1	2493216	2493254	TNFRSF14
chr1	2496492	2496821	TNFRSF14
chr1	2493240	2493396	TNFRSF14
chr1	2494587	2494891	TNFRSF14
chr1	8086218	8086343	ERRFI1
chr1	8075555	8075752	ERRFI1
chr1	8064464	8064618	ERRFI1
chr1	8086218	8086368	ERRFI1
chr1	8075368	8075444	ERRFI1
chr1	8071779	8074456	ERRFI1
chr1	8075555	8075693	ERRFI1
chr1	8073487	8075444	ERRFI1
chr1	8086218	8086356	ERRFI1
chr1	8073799	8074456	ERRFI1
chr1	8075368	8075460	ERRFI1
chr1	8074100	8074456	ERRFI1
chr1	11190586	11191615	MTOR
chr1	11189795	11189895	MTOR
chr1	11188912	11189008	MTOR
chr1	11188511	11188609	MTOR
chr1	11188061	11188183	MTOR
chr1	11187681	11187863	MTOR
chr1	11187067	11187201	MTOR
chr1	11186679	11186853	MTOR
chr1	11184555	11184690	MTOR
chr1	11182036	11182183	MTOR
chr1	11181303	11181425	MTOR
chr1	11177061	11177143	MTOR
chr1	11175453	11175525	MTOR
chr1	11174870	11174944	MTOR
chr1	11174375	11174510	MTOR
chr1	11172909	11172974	MTOR
chr1	11169706	11169786	MTOR
chr1	11169347	11169427	MTOR
chr1	11168238	11168343	MTOR
chr1	11166592	11167557	MTOR
chr1	11322502	11322564	MTOR
chr1	11319305	11319480	MTOR
chr1	11318542	11318650	MTOR
chr1	11316990	11317222	MTOR
chr1	11316049	11316249	MTOR
chr1	11313896	11314030	MTOR
chr1	11307876	11308151	MTOR
chr1	11307682	11307790	MTOR
chr1	11303171	11303357	MTOR
chr1	11301610	11301738	MTOR
chr1	11300360	11300604	MTOR
chr1	11298459	11298674	MTOR
chr1	11297900	11298105	MTOR
chr1	11294200	11294322	MTOR
chr1	11293455	11293544	MTOR
chr1	11292493	11292585	MTOR
chr1	11291357	11291491	MTOR
chr1	11290982	11291111	MTOR
chr1	11288725	11288975	MTOR
chr1	11276205	11276291	MTOR
chr1	11273456	11273623	MTOR
chr1	11272853	11272965	MTOR
chr1	11272369	11272531	MTOR
chr1	11270871	11270963	MTOR
chr1	11269369	11269515	MTOR
chr1	11264618	11264760	MTOR
chr1	11259598	11259760	MTOR
chr1	11259315	11259460	MTOR
chr1	11227499	11227574	MTOR
chr1	11217209	11217348	MTOR
chr1	11210183	11210283	MTOR
chr1	11206733	11206848	MTOR
chr1	11205025	11205102	MTOR
chr1	11204705	11204812	MTOR
chr1	11199590	11199715	MTOR
chr1	11199361	11199492	MTOR
chr1	11194408	11194523	MTOR
chr1	11193137	11193254	MTOR
chr1	11190586	11190834	MTOR
chr1	11174375	11174686	MTOR
chr1	11167342	11167557	MTOR
chr1	11175453	11175584	MTOR
chr1	11171571	11171810	MTOR
chr1	11167364	11167557	MTOR
chr1	11175453	11175720	MTOR
chr1	11169360	11169427	MTOR
chr1	11204705	11205082	MTOR
chr1	11191651	11193254	MTOR
chr1	11199590	11199717	MTOR
chr1	11199011	11199492	MTOR
chr1	16174359	16174645	RP11-169K16.9
chr1	16199311	16199631	SPEN
chr1	16202697	16203173	SPEN
chr1	16235816	16235976	SPEN
chr1	16237596	16237796	SPEN
chr1	16242623	16242774	SPEN
chr1	16245421	16245546	SPEN
chr1	16245899	16246012	SPEN
chr1	16247365	16247478	SPEN
chr1	16248744	16248844	SPEN
chr1	16254586	16262761	SPEN
chr1	16263658	16264140	SPEN
chr1	16264307	16264501	SPEN
chr1	16265213	16265371	SPEN
chr1	16265791	16266955	SPEN
chr1	16199997	16200890	SPEN
chr1	16202697	16203206	SPEN
chr1	16203071	16203173	SPEN
chr1	16235819	16235976	SPEN
chr1	16247365	16247401	SPEN
chr1	16265078	16265371	SPEN
chr1	16265791	16266039	SPEN
chr1	17380443	17380665	SDHB
chr1	17371256	17371383	SDHB
chr1	17359555	17359640	SDHB
chr1	17355095	17355231	SDHB
chr1	17354244	17354360	SDHB
chr1	17350468	17350569	SDHB
chr1	17349103	17349225	SDHB
chr1	17345217	17345453	SDHB
chr1	17349103	17349531	SDHB
chr1	17345247	17345453	SDHB
chr1	17349589	17349655	SDHB
chr1	17380443	17380502	SDHB
chr1	17355149	17355231	SDHB
chr1	17371636	17371714	SDHB
chr1	17371256	17371372	SDHB
chr1	17354151	17354360	SDHB
chr1	17378750	17378983	SDHB
chr1	17380443	17380526	SDHB
chr1	17359025	17359640	SDHB
chr1	23885618	23886285	ID3
chr1	23885426	23885510	ID3
chr1	23884409	23884906	ID3
chr1	23885426	23885566	ID3
chr1	23884425	23884906	ID3
chr1	23885618	23885934	ID3
chr1	23884936	23885510	ID3
chr1	27022524	27024031	ARID1A
chr1	27056142	27056354	ARID1A
chr1	27057643	27058095	ARID1A
chr1	27059167	27059283	ARID1A
chr1	27087347	27087587	ARID1A
chr1	27087875	27087964	ARID1A
chr1	27088643	27088810	ARID1A
chr1	27089464	27089776	ARID1A
chr1	27092712	27092857	ARID1A
chr1	27092948	27093057	ARID1A
chr1	27094281	27094490	ARID1A
chr1	27097610	27097817	ARID1A
chr1	27098991	27099123	ARID1A
chr1	27099303	27099478	ARID1A
chr1	27099837	27099987	ARID1A
chr1	27100071	27100208	ARID1A
chr1	27100293	27100389	ARID1A
chr1	27100820	27101711	ARID1A
chr1	27102068	27102198	ARID1A
chr1	27105514	27108595	ARID1A
chr1	27022895	27024031	ARID1A
chr1	27101471	27101711	ARID1A
chr1	27105514	27107308	ARID1A
chr1	27054199	27054364	ARID1A
chr1	27057643	27057809	ARID1A
chr1	27055871	27056354	ARID1A
chr1	27105514	27107247	ARID1A
chr1	27092761	27093057	ARID1A
chr1	27094281	27094492	ARID1A
chr1	27097720	27097817	ARID1A
chr1	27099306	27099478	ARID1A
chr1	27105514	27107678	ARID1A
chr1	27099455	27099478	ARID1A
chr1	27105514	27107668	ARID1A
chr1	27105514	27107650	ARID1A
chr1	27101361	27101711	ARID1A
chr1	27102308	27102447	ARID1A
chr1	27105514	27107474	ARID1A
chr1	32757687	32757819	HDAC1
chr1	32768222	32768334	HDAC1
chr1	32782266	32782383	HDAC1
chr1	32790080	32790154	HDAC1
chr1	32792540	32792678	HDAC1
chr1	32793137	32793278	HDAC1
chr1	32794669	32794761	HDAC1
chr1	32796179	32796287	HDAC1
chr1	32796369	32796509	HDAC1
chr1	32797075	32797183	HDAC1
chr1	32797277	32797407	HDAC1
chr1	32797691	32797843	HDAC1
chr1	32798302	32798350	HDAC1
chr1	32798618	32799236	HDAC1
chr1	32757736	32757819	HDAC1
chr1	32793007	32793059	HDAC1
chr1	32793137	32793275	HDAC1
chr1	32757738	32757819	HDAC1
chr1	32792540	32793046	HDAC1
chr1	32757741	32757819	HDAC1
chr1	32794669	32794741	HDAC1
chr1	32757762	32757819	HDAC1
chr1	32757993	32758038	HDAC1
chr1	32798618	32798986	HDAC1
chr1	32792790	32793278	HDAC1
chr1	32797277	32797382	HDAC1
chr1	32792875	32793059	HDAC1
chr1	32795081	32796287	HDAC1
chr1	32795750	32796178	HDAC1
chr1	32796264	32796287	HDAC1
chr1	32796369	32796476	HDAC1
chr1	32797137	32797183	HDAC1
chr1	32797277	32797843	HDAC1
chr1	32798618	32798680	HDAC1
chr1	36948412	36948879	CSF3R
chr1	36947079	36947138	CSF3R
chr1	36945034	36945117	CSF3R
chr1	36940978	36941274	CSF3R
chr1	36939365	36939488	CSF3R
chr1	36939036	36939223	CSF3R
chr1	36938118	36938287	CSF3R
chr1	36937839	36937992	CSF3R
chr1	36937667	36937740	CSF3R
chr1	36937034	36937247	CSF3R
chr1	36935253	36935441	CSF3R
chr1	36934757	36934858	CSF3R
chr1	36933676	36933822	CSF3R
chr1	36933423	36933563	CSF3R
chr1	36933159	36933252	CSF3R
chr1	36932831	36932912	CSF3R
chr1	36931644	36932428	CSF3R
chr1	36932222	36932428	CSF3R
chr1	36931644	36931801	CSF3R
chr1	36931644	36932509	CSF3R
chr1	36940978	36941928	CSF3R
chr1	36939320	36939488	CSF3R
chr1	36938118	36939223	CSF3R
chr1	36937034	36937740	CSF3R
chr1	36933423	36934858	CSF3R
chr1	36931645	36932912	CSF3R
chr1	36947079	36947120	CSF3R
chr1	36931645	36932428	CSF3R
chr1	36937034	36937075	CSF3R
chr1	36931684	36932428	CSF3R
chr1	36945034	36945097	CSF3R
chr1	36931697	36931801	CSF3R
chr1	36937839	36937988	CSF3R
chr1	36933423	36933591	CSF3R
chr1	36931719	36932428	CSF3R
chr1	36931958	36932509	CSF3R
chr1	36933423	36933677	CSF3R
chr1	36932183	36932428	CSF3R
chr1	36933159	36933410	CSF3R
chr1	36932830	36932912	CSF3R
chr1	36940978	36941013	CSF3R
chr1	36934349	36934858	CSF3R
chr1	36939365	36939431	CSF3R
chr1	36938970	36939223	CSF3R
chr1	36948412	36948500	CSF3R
chr1	36942584	36943278	CSF3R
chr1	36948412	36948535	CSF3R
chr1	36944515	36945117	CSF3R
chr1	36947380	36947652	CSF3R
chr1	36945588	36945681	CSF3R
chr1	36945033	36945117	CSF3R
chr1	40367480	40367685	MYCL
chr1	40366611	40367115	MYCL
chr1	40361098	40363642	MYCL
chr1	40366611	40367554	MYCL
chr1	40362899	40363642	MYCL
chr1	40367480	40367591	MYCL
chr1	40365284	40367115	MYCL
chr1	40367480	40367687	MYCL
chr1	40365286	40367115	MYCL
chr1	40367813	40367928	MYCL
chr1	40366806	40367115	MYCL
chr1	43803478	43803598	MPL
chr1	43803770	43803902	MPL
chr1	43804213	43804391	MPL
chr1	43804942	43805240	MPL
chr1	43805635	43805797	MPL
chr1	43806058	43806184	MPL
chr1	43812116	43812300	MPL
chr1	43812463	43812605	MPL
chr1	43814514	43814673	MPL
chr1	43814934	43815030	MPL
chr1	43817887	43817974	MPL
chr1	43818189	43818443	MPL
chr1	43803520	43803598	MPL
chr1	43814934	43815208	MPL
chr1	45805891	45806119	MUTYH
chr1	45800063	45800183	MUTYH
chr1	45798435	45798506	MUTYH
chr1	45797092	45797228	MUTYH
chr1	45796854	45797006	MUTYH
chr1	45796188	45796229	MUTYH
chr1	45794835	45795109	MUTYH
chr1	45796854	45796942	MUTYH
chr1	45795561	45795740	MUTYH
chr1	45794914	45795109	MUTYH
chr1	45805571	45805607	MUTYH
chr1	45804179	45804328	MUTYH
chr1	45799085	45799233	MUTYH
chr1	45798957	45798996	MUTYH
chr1	45798769	45798842	MUTYH
chr1	45798590	45798631	MUTYH
chr1	45798246	45798359	MUTYH
chr1	45798063	45798160	MUTYH
chr1	45797838	45797982	MUTYH
chr1	45797695	45797758	MUTYH
chr1	45797333	45797521	MUTYH
chr1	45799085	45799266	MUTYH
chr1	45805571	45805626	MUTYH
chr1	45805648	45805752	MUTYH
chr1	45799085	45799236	MUTYH
chr1	45799085	45799169	MUTYH
chr1	45805648	45805787	MUTYH
chr1	45805891	45806060	MUTYH
chr1	45805891	45806142	MUTYH
chr1	45805648	45805667	MUTYH
chr1	45794915	45795109	MUTYH
chr1	45799085	45799275	MUTYH
chr1	45805648	45805835	MUTYH
chr1	45794918	45795109	MUTYH
chr1	45797333	45797544	MUTYH
chr1	45794944	45795109	MUTYH
chr1	45797333	45797755	MUTYH
chr1	45794945	45795109	MUTYH
chr1	45797838	45797950	MUTYH
chr1	45794946	45795109	MUTYH
chr1	45794948	45795109	MUTYH
chr1	45805571	45805618	MUTYH
chr1	45794978	45795109	MUTYH
chr1	45805891	45806053	MUTYH
chr1	45797406	45797521	MUTYH
chr1	45798435	45798617	MUTYH
chr1	45797419	45797758	MUTYH
chr1	45797838	45798051	MUTYH
chr1	45797442	45797521	MUTYH
chr1	45805648	45805682	MUTYH
chr1	45797697	45797758	MUTYH
chr1	45805891	45806087	MUTYH
chr1	45797708	45797758	MUTYH
chr1	45805648	45805672	MUTYH
chr1	45797847	45797982	MUTYH
chr1	45805875	45806059	MUTYH
chr1	45797892	45797982	MUTYH
chr1	45798590	45798996	MUTYH
chr1	45797895	45797982	MUTYH
chr1	45805891	45806086	MUTYH
chr1	45798076	45798160	MUTYH
chr1	45805571	45805627	MUTYH
chr1	45798239	45798842	MUTYH
chr1	45798435	45798996	MUTYH
chr1	45798251	45798359	MUTYH
chr1	45805895	45806069	MUTYH
chr1	45798287	45798359	MUTYH
chr1	45798349	45798996	MUTYH
chr1	45805571	45805614	MUTYH
chr1	45798418	45798506	MUTYH
chr1	45805891	45806104	MUTYH
chr1	45798435	45798842	MUTYH
chr1	45798512	45798996	MUTYH
chr1	45805648	45805763	MUTYH
chr1	45798725	45798842	MUTYH
chr1	45805571	45805617	MUTYH
chr1	45803858	45804328	MUTYH
chr1	45805648	45805907	MUTYH
chr1	45799772	45800183	MUTYH
chr1	46713360	46713418	RAD54L
chr1	46714184	46714270	RAD54L
chr1	46715672	46715791	RAD54L
chr1	46724358	46724418	RAD54L
chr1	46725636	46725771	RAD54L
chr1	46726531	46726687	RAD54L
chr1	46726933	46727030	RAD54L
chr1	46713367	46713418	RAD54L
chr1	46714016	46714080	RAD54L
chr1	46726214	46726283	RAD54L
chr1	46726399	46726687	RAD54L
chr1	46726933	46727057	RAD54L
chr1	46733131	46733281	RAD54L
chr1	46736331	46736457	RAD54L
chr1	46738138	46738212	RAD54L
chr1	46738344	46738474	RAD54L
chr1	46739027	46739137	RAD54L
chr1	46739296	46739419	RAD54L
chr1	46739810	46739888	RAD54L
chr1	46740210	46740389	RAD54L
chr1	46743489	46743652	RAD54L
chr1	46743744	46744145	RAD54L
chr1	46713372	46713418	RAD54L
chr1	46713404	46714080	RAD54L
chr1	46743744	46744144	RAD54L
chr1	46713441	46713473	RAD54L
chr1	46714071	46714080	RAD54L
chr1	46726399	46726529	RAD54L
chr1	46725636	46725763	RAD54L
chr1	46733181	46733256	RAD54L
chr1	46726936	46727057	RAD54L
chr1	46733131	46733280	RAD54L
chr1	46726520	46726746	RAD54L
chr1	46738344	46738472	RAD54L
chr1	46727010	46727057	RAD54L
chr1	46739296	46739353	RAD54L
chr1	46743744	46744111	RAD54L
chr1	46738177	46738212	RAD54L
chr1	46743744	46743817	RAD54L
chr1	47051546	47051643	MKNK1
chr1	47048900	47049001	MKNK1
chr1	47046202	47046299	MKNK1
chr1	47042247	47042326	MKNK1
chr1	47037735	47037839	MKNK1
chr1	47034115	47034170	MKNK1-AS1
chr1	47030713	47030808	MKNK1-AS1
chr1	47028321	47028515	MKNK1-AS1
chr1	47027150	47027314	MKNK1-AS1
chr1	47025906	47025949	MKNK1-AS1
chr1	47023090	47024472	MKNK1-AS1
chr1	47069857	47069886	MKNK1
chr1	47059785	47059952	MKNK1
chr1	47040619	47040692	MKNK1
chr1	47037089	47037211	MKNK1
chr1	47069857	47069909	MKNK1
chr1	47023091	47024472	MKNK1-AS1
chr1	47069857	47069966	MKNK1
chr1	47030713	47030735	MKNK1-AS1
chr1	47023905	47024472	MKNK1-AS1
chr1	47069857	47069940	MKNK1
chr1	47024065	47024472	MKNK1-AS1
chr1	47069899	47069927	MKNK1
chr1	47024371	47024472	MKNK1-AS1
chr1	47037735	47037972	MKNK1
chr1	47024428	47024472	MKNK1-AS1
chr1	47028321	47028707	MKNK1-AS1
chr1	47027149	47027314	MKNK1-AS1
chr1	47069899	47069951	MKNK1
chr1	47027154	47027345	MKNK1-AS1
chr1	47033910	47034109	MKNK1-AS1
chr1	47027244	47027314	MKNK1-AS1
chr1	47030713	47031098	MKNK1-AS1
chr1	47028371	47028515	MKNK1-AS1
chr1	47033989	47034134	MKNK1-AS1
chr1	47028421	47028515	MKNK1-AS1
chr1	47051168	47051232	MKNK1
chr1	47069899	47069966	MKNK1
chr1	47034128	47034170	MKNK1-AS1
chr1	47051906	47051931	MKNK1
chr1	47051546	47051646	MKNK1
chr1	47037781	47037839	MKNK1
chr1	47069857	47069896	MKNK1
chr1	47048486	47048595	MKNK1
chr1	47037830	47037839	MKNK1
chr1	47059785	47059878	MKNK1
chr1	47048486	47048577	MKNK1
chr1	47039406	47042326	MKNK1
chr1	47082383	47082515	MKNK1
chr1	47040147	47040692	MKNK1
chr1	47059785	47059903	MKNK1
chr1	47040498	47040692	MKNK1
chr1	47051546	47051607	MKNK1
chr1	47041940	47042326	MKNK1
chr1	47069837	47069927	MKNK1
chr1	47042256	47042326	MKNK1
chr1	47042261	47042326	MKNK1
chr1	47046106	47046299	MKNK1
chr1	47059785	47059933	MKNK1
chr1	47046112	47046299	MKNK1
chr1	47060540	47060731	MKNK1
chr1	47046268	47046299	MKNK1
chr1	47051546	47051941	MKNK1
chr1	47050176	47050475	MKNK1
chr1	47069857	47069918	MKNK1
chr1	47050219	47050475	MKNK1
chr1	47069857	47069942	MKNK1
chr1	47059195	47059524	MKNK1
chr1	51426417	51426475	CDKN2C
chr1	51433608	51435571	CDKN2C
chr1	51436030	51436169	CDKN2C
chr1	51439565	51440305	CDKN2C
chr1	51434367	51435571	CDKN2C
chr1	51435616	51436169	CDKN2C
chr1	51439565	51440230	CDKN2C
chr1	59246465	59249785	JUN
chr1	65432016	65432187	JAK1
chr1	65351942	65352024	JAK1
chr1	65348960	65349158	JAK1
chr1	65344708	65344831	JAK1
chr1	65339053	65339206	JAK1
chr1	65334994	65335157	JAK1
chr1	65332549	65332891	JAK1
chr1	65330470	65330655	JAK1
chr1	65325788	65325945	JAK1
chr1	65323339	65323462	JAK1
chr1	65321192	65321381	JAK1
chr1	65316487	65316593	JAK1
chr1	65313215	65313358	JAK1
chr1	65312332	65312419	JAK1
chr1	65311196	65311323	JAK1
chr1	65310437	65310572	JAK1
chr1	65309747	65309898	JAK1
chr1	65307134	65307284	JAK1
chr1	65306928	65307022	JAK1
chr1	65305286	65305478	JAK1
chr1	65304148	65304272	JAK1
chr1	65303615	65303787	JAK1
chr1	65301781	65301898	JAK1
chr1	65301079	65301189	JAK1
chr1	65298912	65300340	RAVER2
chr1	65306928	65306941	JAK1
chr1	65305179	65305478	JAK1
chr1	65313753	65313790	JAK1
chr1	65307157	65307284	JAK1
chr1	65312332	65312592	JAK1
chr1	65309779	65309898	JAK1
chr1	65330470	65330539	JAK1
chr1	65325325	65325945	JAK1
chr1	65344708	65344746	JAK1
chr1	65341668	65342156	JAK1
chr1	78411191	78411580	FUBP1
chr1	78409740	78409954	FUBP1
chr1	78412215	78412261	FUBP1
chr1	78413138	78413377	FUBP1
chr1	78411191	78411327	FUBP1
chr1	78412215	78414018	FUBP1
chr1	78414840	78414952	FUBP1
chr1	78413138	78413237	FUBP1
chr1	78420940	78420967	FUBP1
chr1	78414840	78414985	FUBP1
chr1	78413138	78413232	FUBP1
chr1	78420940	78421024	FUBP1
chr1	78444569	78444771	FUBP1
chr1	78435609	78435699	FUBP1
chr1	78433849	78433887	FUBP1
chr1	78433311	78433350	FUBP1
chr1	78432733	78432782	FUBP1
chr1	78432568	78432639	FUBP1
chr1	78432378	78432435	FUBP1
chr1	78430753	78430915	FUBP1
chr1	78430555	78430653	FUBP1
chr1	78430331	78430432	FUBP1
chr1	78429939	78430041	FUBP1
chr1	78429747	78429847	FUBP1
chr1	78429259	78429400	FUBP1
chr1	78428455	78428615	FUBP1
chr1	78426029	78426180	FUBP1
chr1	78425869	78425948	FUBP1
chr1	78422257	78422385	FUBP1
chr1	78420940	78421014	FUBP1
chr1	78412167	78412261	FUBP1
chr1	78444569	78444770	FUBP1
chr1	78432733	78432785	FUBP1
chr1	78414090	78414459	FUBP1
chr1	78444569	78444776	FUBP1
chr1	78414090	78414599	FUBP1
chr1	78444569	78444745	FUBP1
chr1	78434706	78434768	FUBP1
chr1	78414368	78414459	FUBP1
chr1	78420940	78421143	FUBP1
chr1	78414655	78414985	FUBP1
chr1	78426029	78426470	FUBP1
chr1	78444569	78444794	FUBP1
chr1	115259279	115259515	NRAS
chr1	115258671	115258798	NRAS
chr1	115256421	115256599	NRAS
chr1	115252190	115252349	NRAS
chr1	115251152	115251275	NRAS
chr1	115250775	115250813	NRAS
chr1	115247090	115250671	NRAS
chr1	118148556	118148775	FAM46C
chr1	118165464	118170994	FAM46C
chr1	120049821	120049842	HSD3B1
chr1	120050015	120050244	HSD3B1
chr1	120054126	120054225	HSD3B1
chr1	120049826	120049885	HSD3B1
chr1	120054126	120054290	HSD3B1
chr1	120056457	120057677	HSD3B1
chr1	120056457	120057681	HSD3B1
chr1	120049836	120049885	HSD3B1
chr1	120054126	120054575	HSD3B1
chr1	120049863	120049885	HSD3B1
chr1	120050015	120050647	HSD3B1
chr1	120049941	120050244	HSD3B1
chr1	120056457	120057423	HSD3B1
chr1	120611948	120612240	NOTCH2
chr1	120572529	120572610	NOTCH2
chr1	120547952	120548211	NOTCH2
chr1	120539620	120539955	NOTCH2
chr1	120529583	120529705	NOTCH2
chr1	120512134	120512367	NOTCH2
chr1	120510700	120510855	NOTCH2
chr1	120510056	120510244	NOTCH2
chr1	120508999	120509112	NOTCH2
chr1	120508076	120508189	NOTCH2
chr1	120506197	120506430	NOTCH2
chr1	120502015	120502125	NOTCH2
chr1	120497663	120497855	NOTCH2
chr1	120496166	120496311	NOTCH2
chr1	120493347	120493460	NOTCH2
chr1	120491630	120491749	NOTCH2
chr1	120491037	120491189	NOTCH2
chr1	120484149	120484377	NOTCH2
chr1	120483178	120483379	NOTCH2
chr1	120480480	120480633	NOTCH2
chr1	120479905	120480089	NOTCH2
chr1	120478095	120478227	NOTCH2
chr1	120471599	120471835	NOTCH2
chr1	120469122	120469234	NOTCH2
chr1	120467928	120468433	NOTCH2
chr1	120466260	120466607	NOTCH2
chr1	120465259	120465401	NOTCH2
chr1	120464859	120465069	NOTCH2
chr1	120464336	120464432	NOTCH2
chr1	120462852	120463020	NOTCH2
chr1	120461935	120462236	NOTCH2
chr1	120461029	120461176	NOTCH2
chr1	120460288	120460385	NOTCH2
chr1	120454176	120459317	NOTCH2
chr1	120466260	120466528	NOTCH2
chr1	120465118	120465401	NOTCH2
chr1	120479905	120480086	NOTCH2
chr1	120477890	120478227	NOTCH2
chr1	120492743	120493460	NOTCH2
chr1	120596734	120596839	NOTCH2
chr1	120594098	120594393	NOTCH2
chr1	120535404	120539369	NOTCH2
chr1	120572529	120572586	NOTCH2
chr1	120547856	120548211	NOTCH2
chr1	150551319	150552066	MCL1
chr1	150550720	150550967	MCL1
chr1	150547032	150549967	MCL1
chr1	150550720	150551253	MCL1
chr1	150549403	150549967	MCL1
chr1	150551319	150552006	MCL1
chr1	150549546	150549967	MCL1
chr1	156785432	156785630	SH2D2A
chr1	156811873	156811985	NTRK1
chr1	156843425	156843682	NTRK1
chr1	156785448	156785630	SH2D2A
chr1	156834146	156834220	NTRK1
chr1	156834520	156834591	NTRK1
chr1	156836702	156836770	NTRK1
chr1	156837896	156838041	NTRK1
chr1	156838297	156838439	NTRK1
chr1	156841415	156841547	NTRK1
chr1	156843425	156843751	NTRK1
chr1	156844363	156844418	NTRK1
chr1	156844698	156844800	NTRK1
chr1	156845312	156845458	NTRK1
chr1	156845872	156846002	NTRK1
chr1	156846192	156846364	NTRK1
chr1	156848914	156849154	NTRK1
chr1	156849791	156849949	NTRK1
chr1	156851249	156851586	NTRK1
chr1	156785471	156785630	SH2D2A
chr1	156851249	156851641	NTRK1
chr1	156807001	156807017	NTRK1
chr1	156807518	156807657	NTRK1
chr1	156845312	156846002	NTRK1
chr1	156851249	156851642	NTRK1
chr1	156830607	156830938	NTRK1
chr1	156830686	156830938	NTRK1
chr1	156844175	156844192	NTRK1
chr1	156851249	156851434	NTRK1
chr1	156845863	156846002	NTRK1
chr1	156851249	156851503	NTRK1
chr1	156830705	156830938	NTRK1
chr1	156834520	156834855	NTRK1
chr1	156843945	156844418	NTRK1
chr1	156845872	156845991	NTRK1
chr1	156849793	156849949	NTRK1
chr1	156850241	156850331	NTRK1
chr1	161284047	161284215	SDHC
chr1	161293404	161293460	SDHC
chr1	161298186	161298287	SDHC
chr1	161310384	161310445	SDHC
chr1	161326467	161326630	SDHC
chr1	161332119	161332984	SDHC
chr1	161284171	161284664	SDHC
chr1	161298186	161298285	SDHC
chr1	161284171	161284215	SDHC
chr1	161332119	161332979	SDHC
chr1	161284172	161284215	SDHC
chr1	161332119	161332251	SDHC
chr1	161284178	161284215	SDHC
chr1	161332119	161332223	SDHC
chr1	161332119	161332330	SDHC
chr1	161284181	161284215	SDHC
chr1	161309352	161309378	SDHC
chr1	161332119	161332242	SDHC
chr1	161296441	161296558	SDHC
chr1	161332119	161332447	SDHC
chr1	161298192	161298287	SDHC
chr1	161310384	161310418	SDHC
chr1	161332640	161332977	SDHC
chr1	162601163	162601237	DDR2
chr1	162625001	162625164	DDR2
chr1	162688827	162688935	DDR2
chr1	162722885	162722987	DDR2
chr1	162724414	162724618	DDR2
chr1	162601801	162601883	DDR2
chr1	162724414	162724645	DDR2
chr1	162724946	162724972	DDR2
chr1	162602255	162602421	DDR2
chr1	162674842	162674921	DDR2
chr1	162724946	162725093	DDR2
chr1	162725454	162725559	DDR2
chr1	162729586	162729769	DDR2
chr1	162731001	162731244	DDR2
chr1	162735791	162735853	DDR2
chr1	162737019	162737149	DDR2
chr1	162740092	162740302	DDR2
chr1	162741814	162742037	DDR2
chr1	162743259	162743386	DDR2
chr1	162745442	162745633	DDR2
chr1	162745926	162746160	DDR2
chr1	162748370	162748519	DDR2
chr1	162749902	162757190	DDR2
chr1	162602260	162602421	DDR2
chr1	162749902	162750211	DDR2
chr1	162737027	162737149	DDR2
chr1	162740092	162740526	DDR2
chr1	162737080	162737149	DDR2
chr1	162741814	162742225	DDR2
chr1	193091147	193091461	CDC73
chr1	193094242	193094347	CDC73
chr1	193099304	193099373	CDC73
chr1	193104521	193104583	CDC73
chr1	193104667	193104719	CDC73
chr1	193107215	193107303	CDC73
chr1	193110980	193111196	CDC73
chr1	193116997	193117095	CDC73
chr1	193119434	193119512	CDC73
chr1	193121510	193121574	CDC73
chr1	193172925	193172982	CDC73
chr1	193181195	193181230	CDC73
chr1	193181520	193181607	CDC73
chr1	193202123	193202284	CDC73
chr1	193205386	193205486	CDC73
chr1	193218860	193219001	CDC73
chr1	193219806	193223031	CDC73
chr1	193091600	193091691	CDC73
chr1	193096978	193097268	CDC73
chr1	193202156	193202284	CDC73
chr1	193219806	193220298	CDC73
chr1	203274619	203274876	BTG2
chr1	203276232	203276816	BTG2
chr1	203278266	203278697	BTG2
chr1	203274664	203274876	BTG2
chr1	203276232	203278730	BTG2
chr1	204459196	204459552	PIK3C2B
chr1	204458944	204459059	PIK3C2B
chr1	204437998	204439014	PIK3C2B
chr1	204434347	204434447	PIK3C2B
chr1	204433578	204433732	PIK3C2B
chr1	204433140	204433260	PIK3C2B
chr1	204429678	204429789	PIK3C2B
chr1	204429452	204429531	PIK3C2B
chr1	204429006	204429069	PIK3C2B
chr1	204426856	204427002	PIK3C2B
chr1	204426165	204426198	PIK3C2B
chr1	204424984	204425179	PIK3C2B
chr1	204423797	204423919	PIK3C2B
chr1	204418978	204419145	PIK3C2B
chr1	204418313	204418424	PIK3C2B
chr1	204416564	204416706	PIK3C2B
chr1	204415084	204415272	PIK3C2B
chr1	204413459	204413552	PIK3C2B
chr1	204413196	204413290	PIK3C2B
chr1	204412545	204412725	PIK3C2B
chr1	204411654	204411761	PIK3C2B
chr1	204410599	204410691	PIK3C2B
chr1	204409320	204409449	PIK3C2B
chr1	204408063	204408199	PIK3C2B
chr1	204403567	204403736	RP11-739N20.2
chr1	204402921	204403077	RP11-739N20.2
chr1	204402444	204402553	RP11-739N20.2
chr1	204401328	204401529	RP11-739N20.2
chr1	204400797	204400921	RP11-739N20.2
chr1	204399049	204399166	RP11-739N20.2
chr1	204397267	204397348	RP11-739N20.2
chr1	204396776	204396882	RP11-739N20.2
chr1	204394741	204394869	RP11-739N20.2
chr1	204391756	204394168	RP11-739N20.2
chr1	204459196	204459446	PIK3C2B
chr1	204415215	204415272	PIK3C2B
chr1	204415084	204415130	PIK3C2B
chr1	204391934	204394168	RP11-739N20.2
chr1	204401328	204401399	RP11-739N20.2
chr1	204400468	204400921	RP11-739N20.2
chr1	204418978	204419258	PIK3C2B
chr1	204418304	204418424	PIK3C2B
chr1	204424984	204425419	PIK3C2B
chr1	204423705	204423919	PIK3C2B
chr1	204435899	204436474	PIK3C2B
chr1	204433580	204433732	PIK3C2B
chr1	204463484	204463852	PIK3C2B
chr1	204438538	204439014	PIK3C2B
chr1	204463484	204463829	PIK3C2B
chr1	204438750	204439014	PIK3C2B
chr1	204485511	204485637	MDM4
chr1	204494612	204494724	MDM4
chr1	204495488	204495562	MDM4
chr1	204499812	204499945	MDM4
chr1	204501319	204501778	MDM4
chr1	204501319	204501374	MDM4
chr1	204506558	204506625	MDM4
chr1	204507337	204507436	MDM4
chr1	204511912	204512072	MDM4
chr1	204513663	204513812	MDM4
chr1	204515925	204516005	MDM4
chr1	204518241	204527248	MDM4
chr1	204485534	204485637	MDM4
chr1	204506587	204506625	MDM4
chr1	204518241	204523329	MDM4
chr1	204527769	204527857	MDM4
chr1	204536889	204537036	MDM4
chr1	204539788	204539874	MDM4
chr1	204542815	204542871	MDM4
chr1	204485579	204485637	MDM4
chr1	204515925	204515960	MDM4
chr1	204485600	204485637	MDM4
chr1	204513663	204513727	MDM4
chr1	204485614	204485637	MDM4
chr1	204518241	204518905	MDM4
chr1	204485619	204485637	MDM4
chr1	204518394	204518907	MDM4
chr1	204494618	204494724	MDM4
chr1	204501897	204501947	MDM4
chr1	204506046	204506169	MDM4
chr1	204494647	204494724	MDM4
chr1	204518241	204518810	MDM4
chr1	204506985	204507119	MDM4
chr1	204507349	204507436	MDM4
chr1	204518241	204518322	MDM4
chr1	204507003	204507436	MDM4
chr1	204511912	204512059	MDM4
chr1	204511917	204512072	MDM4
chr1	204518241	204518516	MDM4
chr1	206643791	206644041	IKBKE
chr1	206644499	206644588	IKBKE
chr1	206646539	206646657	IKBKE
chr1	206647674	206647814	IKBKE
chr1	206648208	206648337	IKBKE
chr1	206649524	206649705	IKBKE
chr1	206650021	206650181	IKBKE
chr1	206651092	206651202	IKBKE
chr1	206651503	206651682	IKBKE
chr1	206652286	206652476	IKBKE
chr1	206653213	206653277	IKBKE
chr1	206653365	206653456	IKBKE
chr1	206653790	206653876	IKBKE
chr1	206658334	206658409	IKBKE
chr1	206658531	206658643	IKBKE
chr1	206661251	206661327	IKBKE
chr1	206664152	206664191	IKBKE
chr1	206664981	206665082	IKBKE
chr1	206666356	206666452	IKBKE
chr1	206666599	206666711	IKBKE
chr1	206667253	206667324	IKBKE
chr1	206669445	206670223	IKBKE
chr1	206643838	206644041	IKBKE
chr1	206669445	206669607	IKBKE
chr1	206643841	206644041	IKBKE
chr1	206648208	206648471	IKBKE
chr1	206653409	206653456	IKBKE
chr1	206656577	206656741	IKBKE
chr1	226249552	226249795	RP11-396C23.4
chr1	226250436	226250512	H3F3A
chr1	226252030	226252180	H3F3A
chr1	226253357	226253510	H3F3A
chr1	226259052	226259224	H3F3A
chr1	226250379	226250512	H3F3A
chr1	226259052	226259700	H3F3A
chr1	226250415	226250512	H3F3A
chr1	226253357	226254970	H3F3A
chr1	226251678	226252180	H3F3A
chr1	226259052	226259702	H3F3A
chr1	226595511	226595774	PARP1
chr1	226589915	226590080	PARP1
chr1	226579900	226580015	PARP1
chr1	226578111	226578325	PARP1
chr1	226576357	226576456	PARP1
chr1	226574027	226574143	PARP1
chr1	226573205	226573381	PARP1
chr1	226570737	226570884	PARP1
chr1	226568769	226568909	PARP1
chr1	226567623	226567865	PARP1
chr1	226567274	226567342	PARP1
chr1	226566843	226566975	PARP1
chr1	226564809	226565004	PARP1
chr1	226561927	226562055	PARP1
chr1	226558135	226558218	PARP1
chr1	226555900	226556022	PARP1
chr1	226555181	226555309	PARP1
chr1	226553655	226553753	PARP1
chr1	226552703	226552855	PARP1
chr1	226551644	226551771	PARP1
chr1	226550800	226550861	PARP1
chr1	226549670	226549784	PARP1
chr1	226548392	226549242	PARP1
chr1	226558135	226558816	PARP1
chr1	226553655	226555309	PARP1
chr1	226548996	226549242	PARP1
chr1	226551644	226552073	PARP1
chr1	226549020	226549242	PARP1
chr1	226549670	226549953	PARP1
chr1	226549111	226549242	PARP1
chr1	226549409	226549784	PARP1
chr1	226558135	226558344	PARP1
chr1	226552789	226552855	PARP1
chr1	226580341	226580493	PARP1
chr1	226576399	226576456	PARP1
chr1	226595511	226595776	PARP1
chr1	226580618	226580681	PARP1
chr1	226579959	226580015	PARP1
chr1	226595511	226595780	PARP1
chr1	226580641	226580681	PARP1
chr1	226595511	226595683	PARP1
chr1	226589684	226590080	PARP1
chr1	241682891	241683061	FH
chr1	241680482	241680616	FH
chr1	241676903	241677013	FH
chr1	241675267	241675443	FH
chr1	241671903	241672085	FH
chr1	241669303	241669468	FH
chr1	241667342	241667545	FH
chr1	241665743	241665870	FH
chr1	241663737	241663890	FH
chr1	241660903	241661270	FH
chr1	241676903	241676976	FH
chr1	241675167	241675443	FH
chr1	241682360	241682604	FH
chr1	241676980	241677013	FH
chr1	244006427	244006538	AKT3
chr1	243858893	243859018	AKT3
chr1	243828074	243828185	AKT3
chr1	243809195	243809339	AKT3
chr1	243800913	243801044	AKT3
chr1	243778398	243778463	AKT3
chr1	243776973	243777041	AKT3
chr1	243736228	243736350	AKT3
chr1	243727022	243727150	AKT3
chr1	243716031	243716245	AKT3
chr1	243708812	243708899	AKT3
chr1	243675626	243675728	AKT3
chr1	243663039	243663088	SDCCAG8
chr1	243651535	243651752	SDCCAG8
chr1	244006846	244006886	AKT3
chr1	244006427	244006584	AKT3
chr1	243663021	243663088	SDCCAG8
chr1	244013342	244013430	AKT3
chr1	243665065	243668636	AKT3
chr1	244006427	244006553	AKT3
chr1	243666484	243668636	AKT3
chr1	243778398	243778448	AKT3
chr1	243775785	243776336	AKT3
chr1	244014351	244014381	AKT3
chr1	243809207	243809339	AKT3
chr1	243977801	243977984	AKT3
chr1	243850739	243851174	AKT3
chr1	243981351	243981476	AKT3
chr1	243971425	243971536	AKT3
chr1	243898909	243899049	AKT3
chr1	243898260	243898418	AKT3
chr1	243977801	243978032	AKT3
chr1	243952004	243952128	AKT3
chr1	243905070	243905109	AKT3
chr1	243902825	243902915	AKT3
chr1	243898966	243899049	AKT3
chr2	16080686	16080865	MYCNOS
chr2	16082070	16082976	MYCNOS
chr2	16085615	16087129	MYCN
chr2	25475063	25475180	DNMT3A
chr2	25472526	25472593	DNMT3A
chr2	25470906	25471121	DNMT3A
chr2	25470460	25470618	DNMT3A
chr2	25469920	25470027	DNMT3A
chr2	25469489	25469645	DNMT3A
chr2	25469029	25469178	DNMT3A
chr2	25468889	25468933	DNMT3A
chr2	25468122	25468201	DNMT3A
chr2	25467409	25467521	DNMT3A
chr2	25467024	25467207	DNMT3A
chr2	25466767	25466851	DNMT3A
chr2	25464431	25464576	DNMT3A
chr2	25463509	25463599	DNMT3A
chr2	25463171	25463319	DNMT3A
chr2	25461999	25462084	DNMT3A
chr2	25459805	25459874	DNMT3A
chr2	25458576	25458694	DNMT3A
chr2	25455845	25457289	DNMT3A
chr2	25564695	25564754	DNMT3A
chr2	25536782	25537030	DNMT3A
chr2	25523008	25523112	DNMT3A
chr2	25505310	25505580	DNMT3A
chr2	25498369	25498412	DNMT3A
chr2	25497810	25497956	DNMT3A
chr2	25565299	25565459	DNMT3A
chr2	25565299	25565358	DNMT3A
chr2	25462184	25462382	DNMT3A
chr2	25455846	25457289	DNMT3A
chr2	25457066	25457289	DNMT3A
chr2	25467024	25467193	DNMT3A
chr2	25458575	25458694	DNMT3A
chr2	25466767	25466848	DNMT3A
chr2	25458654	25458694	DNMT3A
chr2	25466767	25466839	DNMT3A
chr2	25459799	25459874	DNMT3A
chr2	25464431	25464884	DNMT3A
chr2	25459843	25459874	DNMT3A
chr2	25464431	25464646	DNMT3A
chr2	25462045	25462084	DNMT3A
chr2	25470460	25470768	DNMT3A
chr2	25468131	25468201	DNMT3A
chr2	25469920	25470435	DNMT3A
chr2	25469543	25469645	DNMT3A
chr2	25472487	25472572	DNMT3A
chr2	25469626	25469645	DNMT3A
chr2	25474781	25474952	DNMT3A
chr2	25469919	25470027	DNMT3A
chr2	25504321	25505580	DNMT3A
chr2	30142859	30144432	ALK
chr2	29940444	29940563	ALK
chr2	29917716	29917880	ALK
chr2	29754781	29754982	ALK
chr2	29606598	29606725	ALK
chr2	29551216	29551347	ALK
chr2	29543617	29543748	ALK
chr2	29541170	29541270	ALK
chr2	29519754	29519923	ALK
chr2	29498268	29498362	ALK
chr2	29497965	29498093	ALK
chr2	29473971	29474133	ALK
chr2	29462546	29462696	ALK
chr2	29456431	29456562	ALK
chr2	29455170	29455314	ALK
chr2	29451750	29451932	ALK
chr2	29450440	29450538	ALK
chr2	29449788	29449940	ALK
chr2	29448327	29448431	ALK
chr2	29446208	29446394	ALK
chr2	29445383	29445473	ALK
chr2	29445210	29445274	ALK
chr2	29443572	29443701	ALK
chr2	29436850	29436947	ALK
chr2	29432652	29432744	ALK
chr2	29430037	29430138	ALK
chr2	29420408	29420542	ALK
chr2	29419636	29419726	ALK
chr2	29415640	29416788	ALK
chr2	30142859	30143525	ALK
chr2	29940440	29940563	ALK
chr2	29430911	29430911	ALK
chr2	29416090	29416650	ALK
chr2	29446208	29446260	ALK
chr2	29443736	29444103	ALK
chr2	29541977	29542077	ALK
chr2	29509620	29509700	ALK
chr2	29509276	29509382	ALK
chr2	47630108	47630541	MSH2
chr2	47635540	47635694	MSH2
chr2	47637233	47637511	MSH2
chr2	47639553	47639699	MSH2
chr2	47641408	47641557	MSH2
chr2	47643435	47643568	MSH2
chr2	47656881	47657080	MSH2
chr2	47672687	47672796	MSH2
chr2	47690170	47690293	MSH2
chr2	47693797	47693947	MSH2
chr2	47698104	47698201	MSH2
chr2	47702164	47702409	MSH2
chr2	47703506	47703710	MSH2
chr2	47705411	47705658	MSH2
chr2	47707835	47708010	MSH2
chr2	47709918	47710367	MSH2
chr2	47630206	47630314	MSH2
chr2	47630499	47630541	MSH2
chr2	47637233	47637485	MSH2
chr2	47709918	47710360	MSH2
chr2	47630269	47630541	MSH2
chr2	47739442	47740373	MSH2
chr2	47707936	47708010	MSH2
chr2	47739442	47739559	MSH2
chr2	47789228	47789450	MSH2
chr2	47782998	47783087	MSH2
chr2	47922669	47923236	MSH6
chr2	47935322	47936969	MSH6
chr2	47922955	47923236	MSH6
chr2	47935348	47935569	MSH6
chr2	47964530	47964645	MSH6
chr2	47984828	47984932	MSH6
chr2	47922958	47923236	MSH6
chr2	47935322	47935569	MSH6
chr2	48018066	48018255	MSH6
chr2	48010221	48010632	MSH6
chr2	48018066	48018262	MSH6
chr2	48025750	48028294	MSH6
chr2	48030559	48030824	MSH6
chr2	48032049	48032166	MSH6
chr2	48032757	48032846	MSH6
chr2	48033343	48033497	MSH6
chr2	48033591	48033790	MSH6
chr2	48033918	48034092	MSH6
chr2	48023033	48023202	MSH6
chr2	48033918	48037240	MSH6
chr2	48010267	48010632	MSH6
chr2	48025750	48026059	MSH6
chr2	48010309	48010632	MSH6
chr2	48011627	48012115	MSH6
chr2	48010322	48010609	MSH6
chr2	48033918	48034084	MSH6
chr2	48010724	48010917	MSH6
chr2	48025750	48025766	MSH6
chr2	48011094	48011244	MSH6
chr2	48023033	48023175	MSH6
chr2	48025754	48028294	MSH6
chr2	48011320	48011377	MSH6
chr2	48025750	48025872	MSH6
chr2	58468353	58468458	FANCL
chr2	58459189	58459247	FANCL
chr2	58456949	58457009	FANCL
chr2	58453863	58453919	FANCL
chr2	58449077	58449177	FANCL
chr2	58431265	58431361	FANCL
chr2	58425729	58425797	FANCL
chr2	58392859	58393009	FANCL
chr2	58390164	58390209	FANCL
chr2	58390001	58390082	FANCL
chr2	58388657	58388773	FANCL
chr2	58387243	58387314	FANCL
chr2	58386378	58386935	VRK2
chr2	58468353	58468485	FANCL
chr2	58390569	58390652	FANCL
chr2	58386382	58386935	VRK2
chr2	58425714	58425797	FANCL
chr2	58468353	58468437	FANCL
chr2	58386890	58386935	VRK2
chr2	58468353	58468507	FANCL
chr2	58387253	58387314	FANCL
chr2	58468353	58468460	FANCL
chr2	58388758	58388773	FANCL
chr2	58392859	58392938	FANCL
chr2	58390000	58390652	FANCL
chr2	58468353	58468446	FANCL
chr2	58421364	58421408	FANCL
chr2	58468353	58468490	FANCL
chr2	58390314	58390652	FANCL
chr2	58468353	58468483	FANCL
chr2	58390571	58390652	FANCL
chr2	58456949	58456950	FANCL
chr2	58440634	58440841	FANCL
chr2	61108656	61108985	REL
chr2	61118818	61118960	REL
chr2	61121532	61121680	REL
chr2	61128127	61128218	REL
chr2	61144012	61144152	REL
chr2	61145326	61145430	REL
chr2	61145529	61145741	REL
chr2	61147176	61147244	REL
chr2	61147518	61147613	REL
chr2	61147709	61147777	REL
chr2	61148898	61158745	REL
chr2	61108791	61108985	REL
chr2	61148898	61150119	REL
chr2	61764697	61765418	XPO1
chr2	61760907	61761038	XPO1
chr2	61753555	61753656	XPO1
chr2	61749746	61749818	XPO1
chr2	61729384	61729445	XPO1
chr2	61729131	61729175	XPO1
chr2	61726848	61727029	XPO1
chr2	61726000	61726048	XPO1
chr2	61725808	61725927	XPO1
chr2	61724014	61724142	XPO1
chr2	61722590	61722748	XPO1
chr2	61721029	61721226	XPO1
chr2	61720050	61720188	XPO1
chr2	61719702	61719883	XPO1
chr2	61719460	61719616	XPO1
chr2	61719170	61719333	XPO1
chr2	61717777	61717911	XPO1
chr2	61715723	61715906	XPO1
chr2	61715300	61715406	XPO1
chr2	61712903	61713097	XPO1
chr2	61711072	61711240	RP11-355B11.2
chr2	61710092	61710226	RP11-355B11.2
chr2	61709515	61709674	RP11-355B11.2
chr2	61708320	61708416	RP11-355B11.2
chr2	61704984	61706101	RP11-355B11.2
chr2	61764697	61765366	XPO1
chr2	61752627	61753656	XPO1
chr2	61752405	61752468	XPO1
chr2	61719702	61721226	XPO1
chr2	61705069	61706101	RP11-355B11.2
chr2	61721029	61721878	XPO1
chr2	61705070	61706101	RP11-355B11.2
chr2	61763845	61764245	XPO1
chr2	61705473	61706101	RP11-355B11.2
chr2	61765273	61765383	XPO1
chr2	61764697	61764722	XPO1
chr2	61705835	61706101	RP11-355B11.2
chr2	61712903	61713093	XPO1
chr2	61709760	61710226	RP11-355B11.2
chr2	61715723	61715798	XPO1
chr2	61711072	61713097	RP11-355B11.2
chr2	61712719	61713097	XPO1
chr2	61719702	61720129	XPO1
chr2	61719477	61719616	XPO1
chr2	61722590	61722708	XPO1
chr2	61720773	61721226	XPO1
chr2	61725808	61726009	XPO1
chr2	61724096	61724142	XPO1
chr2	61753555	61753653	XPO1
chr2	61724129	61724142	XPO1
chr2	61729384	61729743	XPO1
chr2	61726852	61727029	XPO1
chr2	61764154	61764252	XPO1
chr2	61726900	61727029	XPO1
chr2	61765627	61765761	XPO1
chr2	61729141	61729175	XPO1
chr2	61753555	61753658	XPO1
chr2	61729281	61729445	XPO1
chr2	61752405	61752910	XPO1
chr2	61729425	61729445	XPO1
chr2	61760907	61761413	XPO1
chr2	61761558	61761647	XPO1
chr2	61749761	61749818	XPO1
chr2	61764697	61764775	XPO1
chr2	61761693	61761813	XPO1
chr2	61749765	61749818	XPO1
chr2	61764697	61764829	XPO1
chr2	61753202	61753656	XPO1
chr2	61760907	61761103	XPO1
chr2	61753286	61753656	XPO1
chr2	61763337	61763723	XPO1
chr2	61753597	61753656	XPO1
chr2	61753606	61753656	XPO1
chr2	112656056	112656373	MERTK
chr2	112686697	112687117	MERTK
chr2	112702537	112702637	MERTK
chr2	112704971	112705144	MERTK
chr2	112722768	112722854	MERTK
chr2	112725714	112725829	MERTK
chr2	112732866	112733049	MERTK
chr2	112740419	112740570	MERTK
chr2	112751828	112751981	MERTK
chr2	112754900	112755053	MERTK
chr2	112758778	112758863	MERTK
chr2	112760669	112760764	MERTK
chr2	112761481	112761561	MERTK
chr2	112765960	112766052	MERTK
chr2	112767525	112767643	MERTK
chr2	112776990	112777099	MERTK
chr2	112778999	112779158	MERTK
chr2	112779835	112779971	MERTK
chr2	112785928	112787138	MERTK
chr2	112656185	112656373	MERTK
chr2	112785928	112786870	MERTK
chr2	112786901	112786943	MERTK
chr2	112656206	112656373	MERTK
chr2	112785928	112786944	MERTK
chr2	112656241	112656373	MERTK
chr2	112686697	112686881	MERTK
chr2	112785928	112786577	MERTK
chr2	112754947	112755053	MERTK
chr2	112760669	112761020	MERTK
chr2	112778181	112778231	MERTK
chr2	112785928	112786240	MERTK
chr2	136871919	136873813	CXCR4
chr2	136875616	136875735	CXCR4
chr2	136871921	136873482	CXCR4
chr2	136875099	136875307	CXCR4
chr2	136872207	136873482	CXCR4
chr2	173420101	173420447	AC093818.1
chr2	173423436	173423577	PDK1
chr2	173426948	173427019	PDK1
chr2	173429231	173429415	PDK1
chr2	173429706	173429801	PDK1
chr2	173431584	173431661	PDK1
chr2	173433469	173433545	PDK1
chr2	173435454	173435552	PDK1
chr2	173451006	173451116	PDK1
chr2	173457663	173457776	PDK1
chr2	173460557	173460751	PDK1
chr2	173486152	173486230	PDK1
chr2	173488764	173488880	PDK1
chr2	173489788	173489823	PDK1
chr2	173420353	173420447	AC093818.1
chr2	173428780	173428858	PDK1
chr2	173460557	173460746	PDK1
chr2	173420355	173420447	AC093818.1
chr2	173420697	173421074	AC093818.1
chr2	173460557	173473397	PDK1
chr2	173420735	173421074	AC093818.1
chr2	173427469	173427528	PDK1
chr2	173460557	173460697	PDK1
chr2	173420779	173421074	AC093818.1
chr2	173462341	173463862	PDK1
chr2	173420830	173421074	AC093818.1
chr2	173435454	173435548	PDK1
chr2	173421041	173421074	AC093818.1
chr2	173435454	173435540	PDK1
chr2	173421293	173421355	AC093818.1
chr2	173435313	173435552	PDK1
chr2	173460557	173460690	PDK1
chr2	178097120	178097215	NFE2L2
chr2	178092323	178092681	NFE2L2
chr2	178128131	178128528	NFE2L2
chr2	178098733	178098999	NFE2L2
chr2	178097978	178098067	NFE2L2
chr2	178097120	178097311	NFE2L2
chr2	178095033	178096736	NFE2L2
chr2	178129260	178129859	NFE2L2
chr2	178128131	178128300	NFE2L2
chr2	178097120	178097290	NFE2L2
chr2	178095036	178096736	NFE2L2
chr2	178257301	178257425	NFE2L2
chr2	178203326	178203427	NFE2L2
chr2	178199121	178199257	NFE2L2
chr2	178187967	178188101	NFE2L2
chr2	178128131	178128239	NFE2L2
chr2	178098804	178098999	NFE2L2
chr2	178095718	178096321	NFE2L2
chr2	178128165	178128295	NFE2L2
chr2	178096442	178096736	NFE2L2
chr2	178129260	178129551	NFE2L2
chr2	178098982	178098999	NFE2L2
chr2	178096518	178096658	NFE2L2
chr2	178175961	178176005	NFE2L2
chr2	178175692	178175763	NFE2L2
chr2	178096533	178096736	NFE2L2
chr2	178128257	178128528	NFE2L2
chr2	178096579	178096736	NFE2L2
chr2	178128131	178128182	NFE2L2
chr2	178097005	178098067	NFE2L2
chr2	178152339	178152505	NFE2L2
chr2	178148328	178148532	NFE2L2
chr2	178097227	178097311	NFE2L2
chr2	178128131	178128265	NFE2L2
chr2	178098205	178098999	NFE2L2
chr2	178129260	178129387	NFE2L2
chr2	178098607	178098999	NFE2L2
chr2	198299696	198299815	SF3B1
chr2	198288532	198288698	SF3B1
chr2	198285753	198285857	SF3B1
chr2	198285152	198285266	SF3B1
chr2	198283233	198283312	SF3B1
chr2	198281465	198281635	SF3B1
chr2	198274494	198274731	SF3B1
chr2	198273093	198273305	SF3B1
chr2	198272722	198272843	SF3B1
chr2	198269999	198270196	SF3B1
chr2	198269800	198269901	SF3B1
chr2	198268309	198268488	SF3B1
chr2	198267673	198267759	SF3B1
chr2	198267280	198267550	SF3B1
chr2	198266709	198266854	SF3B1
chr2	198266466	198266612	SF3B1
chr2	198266124	198266249	SF3B1
chr2	198265439	198265660	SF3B1
chr2	198264976	198265158	SF3B1
chr2	198264779	198264890	SF3B1
chr2	198263185	198263305	SF3B1
chr2	198262709	198262840	SF3B1
chr2	198260780	198261052	SF3B1
chr2	198257696	198257912	SF3B1
chr2	198254508	198257185	SF3B1
chr2	198257696	198258075	SF3B1
chr2	198256979	198257185	SF3B1
chr2	198263693	198263752	SF3B1
chr2	198257776	198257912	SF3B1
chr2	198263185	198263496	SF3B1
chr2	198262678	198262840	SF3B1
chr2	198267145	198267176	SF3B1
chr2	198266746	198266854	SF3B1
chr2	198273093	198273418	SF3B1
chr2	198272660	198272843	SF3B1
chr2	198283233	198284839	SF3B1
chr2	198274507	198274731	SF3B1
chr2	198283233	198283686	SF3B1
chr2	198281318	198281635	SF3B1
chr2	198299696	198299751	SF3B1
chr2	198283620	198283675	SF3B1
chr2	198281615	198281635	SF3B1
chr2	198299696	198299803	SF3B1
chr2	198283520	198285266	SF3B1
chr2	198283520	198283675	SF3B1
chr2	198299696	198299740	SF3B1
chr2	198288618	198288698	SF3B1
chr2	198284905	198285266	SF3B1
chr2	202098166	202098277	CASP8
chr2	202098739	202098835	CASP8
chr2	202131184	202131514	CASP8
chr2	202136239	202136344	CASP8
chr2	202137361	202137499	CASP8
chr2	202139612	202139676	CASP8
chr2	202141550	202141691	CASP8
chr2	202149539	202150040	CASP8
chr2	202151182	202151314	CASP8
chr2	202151182	202152434	CASP8
chr2	202137621	202137665	CASP8
chr2	202098186	202098277	CASP8
chr2	202131210	202131514	CASP8
chr2	202151182	202151317	CASP8
chr2	202098188	202098345	CASP8
chr2	202104993	202107648	CASP8
chr2	202098189	202098345	CASP8
chr2	202134233	202134328	CASP8
chr2	202151182	202151452	CASP8
chr2	202098193	202098345	CASP8
chr2	202137361	202137642	CASP8
chr2	202098209	202098345	CASP8
chr2	202098225	202098345	CASP8
chr2	202136239	202136307	CASP8
chr2	202098229	202098345	CASP8
chr2	202146556	202146638	CASP8
chr2	202122703	202122755	CASP8
chr2	202141550	202141627	CASP8
chr2	202122759	202123105	CASP8
chr2	202122841	202123105	CASP8
chr2	202137361	202137461	CASP8
chr2	202122841	202122877	CASP8
chr2	202122842	202122877	CASP8
chr2	202137361	202137448	CASP8
chr2	202123047	202123105	CASP8
chr2	202141550	202141827	CASP8
chr2	202151182	202151379	CASP8
chr2	202125223	202125336	CASP8
chr2	202151182	202152432	CASP8
chr2	202126679	202127020	CASP8
chr2	202136239	202136282	CASP8
chr2	202146556	202146582	CASP8
chr2	202151182	202151815	CASP8
chr2	209119663	209119857	IDH1
chr2	209118610	209118683	IDH1
chr2	209116154	209116291	IDH1
chr2	209113093	209113384	IDH1
chr2	209110043	209110148	IDH1
chr2	209108151	209108328	IDH1
chr2	209106718	209106869	IDH1
chr2	209104587	209104727	IDH1
chr2	209103795	209103957	IDH1
chr2	209100951	209101893	IDH1
chr2	209119067	209119182	IDH1
chr2	209100956	209101893	IDH1
chr2	209118755	209119046	IDH1
chr2	209100989	209101893	IDH1
chr2	209104587	209105039	IDH1
chr2	209101466	209101893	IDH1
chr2	209118610	209119063	IDH1
chr2	209110091	209110148	IDH1
chr2	209119663	209119785	IDH1
chr2	209112106	209113384	IDH1
chr2	209120253	209120522	IDH1
chr2	209119663	209119783	IDH1
chr2	209113286	209113384	IDH1
chr2	209130694	209130798	IDH1
chr2	209120253	209120313	IDH1
chr2	209113321	209113384	IDH1
chr2	209119663	209119837	IDH1
chr2	209115985	209116291	IDH1
chr2	213403173	213403565	ERBB4
chr2	212989477	212989628	ERBB4
chr2	212812155	212812341	ERBB4
chr2	212652750	212652884	ERBB4
chr2	212615364	212615429	ERBB4
chr2	212589801	212589919	ERBB4
chr2	212587118	212587259	ERBB4
chr2	212578260	212578373	ERBB4
chr2	212576775	212576901	ERBB4
chr2	212570043	212570116	ERBB4
chr2	212568829	212568919	ERBB4
chr2	212566692	212566891	ERBB4
chr2	212543777	212543909	ERBB4
chr2	212537889	212537982	ERBB4
chr2	212530048	212530202	ERBB4
chr2	212522479	212522553	ERBB4
chr2	212495187	212495319	ERBB4
chr2	212488647	212488769	ERBB4
chr2	212483902	212484000	ERBB4
chr2	212426628	212426813	ERBB4
chr2	212295670	212295825	ERBB4
chr2	212293133	212293208	ERBB4
chr2	212288880	212289026	ERBB4
chr2	212286732	212286829	ERBB4
chr2	212285166	212285336	ERBB4
chr2	212252670	212252717	ERBB4
chr2	212251578	212251875	ERBB4
chr2	212240446	212248785	ERBB4
chr2	213403173	213403254	ERBB4
chr2	212522675	212522719	ERBB4
chr2	212248340	212248785	ERBB4
chr2	213403173	213403306	ERBB4
chr2	212426487	212426813	ERBB4
chr2	213403173	213403253	ERBB4
chr2	212483978	212484000	ERBB4
chr2	212530048	212530079	ERBB4
chr2	212522322	212522553	ERBB4
chr2	212825337	212825487	ERBB4
chr2	212589877	212589919	ERBB4
chr2	213293883	213293971	ERBB4
chr2	212615424	212615429	ERBB4
chr2	212989783	212989906	ERBB4
chr2	212989309	212989628	ERBB4
chr2	215674136	215674428	BARD1
chr2	215661785	215661841	BARD1
chr2	215657021	215657169	BARD1
chr2	215645284	215646233	BARD1
chr2	215633956	215634036	BARD1
chr2	215632206	215632378	BARD1
chr2	215617171	215617279	BARD1
chr2	215610446	215610578	BARD1
chr2	215609791	215609883	BARD1
chr2	215595135	215595232	BARD1
chr2	215590370	215593732	BARD1
chr2	215595632	215595869	BARD1
chr2	215593148	215593732	BARD1
chr2	215595135	215595234	BARD1
chr2	215594959	215595004	BARD1
chr2	215593262	215593732	BARD1
chr2	215674136	215674397	BARD1
chr2	215593428	215593732	BARD1
chr2	215595139	215595232	BARD1
chr2	215674136	215674411	BARD1
chr2	215617171	215617202	BARD1
chr2	215610436	215610578	BARD1
chr2	215674136	215674394	BARD1
chr2	215645621	215646233	BARD1
chr2	215674136	215674384	BARD1
chr2	215661518	215661841	BARD1
chr2	225449661	225450065	CUL3
chr2	225422376	225422573	CUL3
chr2	225400245	225400358	CUL3
chr2	225379329	225379489	CUL3
chr2	225378241	225378355	CUL3
chr2	225376071	225376299	CUL3
chr2	225371575	225371720	CUL3
chr2	225370673	225370849	CUL3
chr2	225368369	225368539	CUL3
chr2	225367682	225367789	CUL3
chr2	225365080	225365204	CUL3
chr2	225362470	225362566	CUL3
chr2	225360549	225360683	CUL3
chr2	225346609	225346795	CUL3
chr2	225342917	225343062	CUL3
chr2	225334867	225339093	CUL3
chr2	225449661	225450110	CUL3
chr2	225334869	225339093	CUL3
chr2	225342917	225344841	CUL3
chr2	225338619	225339093	CUL3
chr2	225360549	225360623	CUL3
chr2	225338627	225339093	CUL3
chr2	225434406	225434542	CUL3
chr2	225338639	225339093	CUL3
chr2	225427417	225428016	CUL3
chr2	225338656	225339093	CUL3
chr2	225362470	225362536	CUL3
chr2	225338750	225339093	CUL3
chr2	225349928	225350101	CUL3
chr2	225343020	225343062	CUL3
chr2	225365080	225365114	CUL3
chr2	225359723	225360683	CUL3
chr2	225368369	225369041	CUL3
chr2	225367709	225367789	CUL3
chr2	225376071	225376128	CUL3
chr2	225370466	225370849	CUL3
chr2	225397698	225397811	CUL3
chr2	225376155	225376299	CUL3
chr2	225422376	225422537	CUL3
chr2	225421012	225421137	CUL3
chr2	225378332	225378355	CUL3
chr2	225427911	225428037	CUL3
chr2	225379353	225379489	CUL3
chr2	225425157	225425385	CUL3
chr2	225421012	225421106	CUL3
chr2	225400324	225400358	CUL3
chr2	242800915	242801060	PDCD1
chr2	242794773	242795132	PDCD1
chr2	242794350	242794505	PDCD1
chr2	242794101	242794135	PDCD1
chr2	242792033	242793449	PDCD1
chr2	242800915	242801017	PDCD1
chr2	242795009	242795132	PDCD1
chr2	242792849	242793449	PDCD1
chr2	242794773	242795038	PDCD1
chr2	242793385	242793449	PDCD1
chr3	10182692	10183871	VHL
chr3	10188198	10188320	VHL
chr3	10191471	10193904	VHL
chr3	10183472	10183871	VHL
chr3	10191471	10193766	VHL
chr3	10184230	10184705	VHL
chr3	10191471	10191829	VHL
chr3	12328867	12329174	PPARG
chr3	12353879	12353952	PPARG
chr3	12421203	12421430	PPARG
chr3	12422821	12422990	PPARG
chr3	12434113	12434251	PPARG
chr3	12447381	12447580	PPARG
chr3	12458203	12458653	PPARG
chr3	12475397	12475843	PPARG
chr3	12328887	12329174	PPARG
chr3	12329359	12329519	PPARG
chr3	12329400	12329519	PPARG
chr3	12475397	12475810	PPARG
chr3	12330337	12330633	PPARG
chr3	12421203	12421333	PPARG
chr3	12330570	12330633	PPARG
chr3	12413350	12413610	PPARG
chr3	12475397	12475838	PPARG
chr3	12330610	12330633	PPARG
chr3	12447381	12448345	PPARG
chr3	12347272	12347458	PPARG
chr3	12422821	12422891	PPARG
chr3	12353887	12353952	PPARG
chr3	12475397	12475715	PPARG
chr3	12392971	12393173	PPARG
chr3	12475397	12475855	PPARG
chr3	12393068	12393173	PPARG
chr3	12421205	12421430	PPARG
chr3	12440847	12440989	PPARG
chr3	12705312	12705725	RAF1
chr3	12660014	12660246	RAF1
chr3	12653449	12653561	RAF1
chr3	12650732	12650834	RAF1
chr3	12650265	12650422	RAF1
chr3	12647700	12647798	RAF1
chr3	12645635	12645788	RAF1
chr3	12641887	12641914	RAF1
chr3	12641651	12641778	RAF1
chr3	12641190	12641307	RAF1
chr3	12633207	12633291	RAF1
chr3	12632297	12632473	RAF1
chr3	12629090	12629136	RAF1
chr3	12627180	12627298	RAF1
chr3	12626621	12626752	RAF1
chr3	12626346	12626480	RAF1
chr3	12625100	12626156	MKRN2
chr3	12705312	12705647	RAF1
chr3	12644977	12645036	RAF1
chr3	12625297	12626156	RAF1
chr3	12653449	12653504	RAF1
chr3	12625766	12626156	RAF1
chr3	12650732	12650745	RAF1
chr3	12705312	12705624	RAF1
chr3	12625832	12626156	RAF1
chr3	12705312	12705616	RAF1
chr3	12627180	12627404	RAF1
chr3	12625845	12626156	RAF1
chr3	12645635	12645712	RAF1
chr3	12640612	12640724	RAF1
chr3	12628346	12629136	RAF1
chr3	12633207	12633567	RAF1
chr3	12629076	12629136	RAF1
chr3	12633207	12633415	RAF1
chr3	12629478	12632473	RAF1
chr3	12641190	12641254	RAF1
chr3	12632140	12632473	RAF1
chr3	12650265	12650366	RAF1
chr3	12641698	12641914	RAF1
chr3	12645634	12645788	RAF1
chr3	12653449	12653500	RAF1
chr3	12649945	12650422	RAF1
chr3	30647994	30648469	TGFBR2
chr3	30686239	30686407	TGFBR2
chr3	30691762	30691952	TGFBR2
chr3	30713130	30713929	TGFBR2
chr3	30715597	30715738	TGFBR2
chr3	30729876	30730003	TGFBR2
chr3	30732912	30735626	TGFBR2
chr3	30648093	30648469	TGFBR2
chr3	30664691	30664765	TGFBR2
chr3	30732912	30735634	TGFBR2
chr3	37034823	37035154	MLH1
chr3	37038110	37038200	MLH1
chr3	37042446	37042544	MLH1
chr3	37045892	37045965	MLH1
chr3	37048482	37048554	MLH1
chr3	37050305	37050396	MLH1
chr3	37053311	37053353	MLH1
chr3	37053502	37053590	MLH1
chr3	37055923	37056035	MLH1
chr3	37058997	37059090	MLH1
chr3	37061801	37061954	MLH1
chr3	37067128	37067498	MLH1
chr3	37070275	37070423	MLH1
chr3	37081677	37081785	MLH1
chr3	37083759	37083822	MLH1
chr3	37089010	37089174	MLH1
chr3	37090008	37090100	MLH1
chr3	37090395	37090508	MLH1
chr3	37091977	37092409	MLH1
chr3	37035007	37035154	MLH1
chr3	37038115	37038200	MLH1
chr3	37055923	37055985	MLH1
chr3	37035015	37035381	MLH1
chr3	37035024	37035154	MLH1
chr3	37053502	37053547	MLH1
chr3	37035025	37035154	MLH1
chr3	37042446	37042539	MLH1
chr3	37053311	37053331	MLH1
chr3	37035064	37035154	MLH1
chr3	37091977	37092335	MLH1
chr3	37035267	37035381	MLH1
chr3	37038647	37038791	MLH1
chr3	37091977	37092337	MLH1
chr3	37035268	37035381	MLH1
chr3	37036321	37036444	MLH1
chr3	37042446	37042545	MLH1
chr3	37091977	37092333	MLH1
chr3	37035289	37035381	MLH1
chr3	37091977	37092197	MLH1
chr3	37035295	37035381	MLH1
chr3	37035317	37035381	MLH1
chr3	37036321	37036394	MLH1
chr3	37050305	37050395	MLH1
chr3	37035339	37035381	MLH1
chr3	37047352	37047457	MLH1
chr3	37050305	37050373	MLH1
chr3	37107108	37107380	MLH1
chr3	37035718	37035837	MLH1
chr3	37053311	37053327	MLH1
chr3	37053533	37053590	MLH1
chr3	37067128	37067410	MLH1
chr3	37053573	37053590	MLH1
chr3	37070275	37070338	MLH1
chr3	37081677	37081727	MLH1
chr3	37067467	37067498	MLH1
chr3	37091977	37092028	MLH1
chr3	38179969	38180519	MYD88
chr3	38181355	38181489	MYD88
chr3	38181879	38182059	MYD88
chr3	38182248	38182339	MYD88
chr3	38182623	38184513	MYD88
chr3	38181879	38182083	MYD88
chr3	38182623	38184510	MYD88
chr3	38180043	38180519	MYD88
chr3	38182623	38183151	MYD88
chr3	38180142	38180519	MYD88
chr3	38181879	38182339	MYD88
chr3	38180148	38180519	MYD88
chr3	38181355	38182070	MYD88
chr3	38182623	38183134	MYD88
chr3	38180152	38180519	MYD88
chr3	38182623	38182941	MYD88
chr3	38180156	38180519	MYD88
chr3	38180643	38180763	MYD88
chr3	38182623	38182805	MYD88
chr3	38180914	38182339	MYD88
chr3	38181231	38181271	MYD88
chr3	38182623	38182756	MYD88
chr3	41236328	41236432	CTNNB1
chr3	41237119	41237197	CTNNB1
chr3	41265512	41265572	CTNNB1
chr3	41265681	41265812	CTNNB1
chr3	41266017	41266202	CTNNB1
chr3	41236401	41236432	CTNNB1
chr3	41237122	41237197	CTNNB1
chr3	41266017	41266244	CTNNB1
chr3	41266445	41266698	CTNNB1
chr3	41266825	41267063	CTNNB1
chr3	41267151	41267352	CTNNB1
chr3	41268699	41268843	CTNNB1
chr3	41274832	41274935	CTNNB1
chr3	41275020	41275358	CTNNB1
chr3	41275630	41275788	CTNNB1
chr3	41277215	41277334	CTNNB1
chr3	41277840	41277990	CTNNB1
chr3	41278079	41278200	CTNNB1
chr3	41279507	41279567	CTNNB1
chr3	41280625	41280844	CTNNB1
chr3	41236689	41237197	CTNNB1
chr3	41266017	41266042	CTNNB1
chr3	41240136	41240272	CTNNB1
chr3	41266445	41266652	CTNNB1
chr3	41240925	41241161	CTNNB1
chr3	41280625	41280845	CTNNB1
chr3	41281310	41281934	CTNNB1
chr3	41240930	41241161	CTNNB1
chr3	41280625	41281936	CTNNB1
chr3	41240936	41241161	CTNNB1
chr3	41281151	41281227	CTNNB1
chr3	41240996	41241161	CTNNB1
chr3	41281151	41281934	CTNNB1
chr3	41241602	41241872	CTNNB1
chr3	41266445	41266529	CTNNB1
chr3	41263577	41263836	CTNNB1
chr3	41266445	41266503	CTNNB1
chr3	41265918	41266244	CTNNB1
chr3	41266825	41267047	CTNNB1
chr3	41275645	41275788	CTNNB1
chr3	41277840	41278453	CTNNB1
chr3	41277088	41277334	CTNNB1
chr3	41277840	41278958	CTNNB1
chr3	41277282	41277334	CTNNB1
chr3	41278079	41278709	CTNNB1
chr3	41280624	41280845	CTNNB1
chr3	41299823	41299975	CTNNB1
chr3	41301356	41301587	CTNNB1
chr3	47161672	47165277	SETD2
chr3	47158113	47158244	SETD2
chr3	47155366	47155494	SETD2
chr3	47144836	47144913	SETD2
chr3	47142948	47143045	SETD2
chr3	47139445	47139571	SETD2
chr3	47129603	47129737	SETD2
chr3	47127685	47127804	SETD2
chr3	47125210	47125872	SETD2
chr3	47122406	47122573	SETD2
chr3	47108560	47108608	SETD2
chr3	47103653	47103836	SETD2
chr3	47098311	47098980	SETD2
chr3	47087977	47088111	SETD2
chr3	47084051	47084190	SETD2
chr3	47079156	47079267	SETD2
chr3	47061250	47061330	SETD2
chr3	47059128	47059229	SETD2
chr3	47057919	47058744	SETD2
chr3	47161672	47165740	SETD2
chr3	47160942	47161270	SETD2
chr3	47057926	47058744	SETD2
chr3	47161672	47165025	SETD2
chr3	47147487	47147610	SETD2
chr3	47106045	47106120	SETD2
chr3	47058179	47058744	SETD2
chr3	47205344	47205457	SETD2
chr3	47168138	47168153	SETD2
chr3	47161672	47166038	SETD2
chr3	47087977	47088517	SETD2
chr3	47079155	47079267	SETD2
chr3	47125210	47125436	SETD2
chr3	47122291	47122573	SETD2
chr3	47103650	47103836	SETD2
chr3	47139445	47139941	SETD2
chr3	47129674	47129737	SETD2
chr3	47204918	47205066	SETD2
chr3	47161973	47166038	SETD2
chr3	49939813	49941070	MST1R
chr3	49936508	49936696	MST1R
chr3	49936300	49936428	MST1R
chr3	49935951	49936121	MST1R
chr3	49935484	49935644	MST1R
chr3	49934953	49935118	MST1R
chr3	49934713	49934849	MST1R
chr3	49934162	49934323	MST1R
chr3	49933973	49934066	MST1R
chr3	49933628	49933837	MST1R
chr3	49933394	49933540	MST1R
chr3	49933148	49933313	MST1R
chr3	49932880	49932981	MST1R
chr3	49932600	49932806	MST1R
chr3	49929191	49929271	MST1R
chr3	49928832	49929013	MST1R
chr3	49928630	49928739	MST1R
chr3	49927918	49928083	MST1R
chr3	49927357	49927493	MST1R
chr3	49924435	49924995	MST1R
chr3	49939813	49941299	MST1R
chr3	49932600	49932829	MST1R
chr3	49924438	49924995	MST1R
chr3	49939813	49941042	MST1R
chr3	49924598	49924995	MST1R
chr3	49933148	49933249	MST1R
chr3	49927383	49927493	MST1R
chr3	49933394	49933506	MST1R
[truncated: 8,439 more rows]

## Sheet: Supplementary Table 2d
Supplementary Table 2d: Genomic regions of TSO500 panel
chr	chromStart	chromEnd	Gene
chr1	2488103	2488172	RP3-395M20.8
chr1	2489164	2489273	TNFRSF14
chr1	2489781	2489907	TNFRSF14
chr1	2491261	2491417	TNFRSF14
chr1	2492062	2492153	TNFRSF14
chr1	2493111	2493254	TNFRSF14
chr1	2494303	2494335	TNFRSF14
chr1	2494586	2494712	TNFRSF14
chr1	8073269	8074456	ERRFI1
chr1	8075367	8075444	ERRFI1
chr1	8075554	8075679	ERRFI1
chr1	9770513	9770654	PIK3CD
chr1	9775598	9775827	PIK3CD
chr1	9775906	9776136	PIK3CD
chr1	9776497	9776677	PIK3CD
chr1	9777016	9777166	PIK3CD
chr1	9777594	9777684	PIK3CD
chr1	9778751	9778973	PIK3CD
chr1	9779978	9780075	PIK3CD
chr1	9780169	9780300	PIK3CD
chr1	9780668	9780719	PIK3CD
chr1	9780799	9780967	PIK3CD
chr1	9781184	9781306	PIK3CD
chr1	9781501	9781645	PIK3CD
chr1	9781818	9781918	PIK3CD
chr1	9782032	9782211	PIK3CD
chr1	9782301	9782414	PIK3CD
chr1	9782585	9782664	PIK3CD
chr1	9783182	9783350	PIK3CD
chr1	9784026	9784150	PIK3CD
chr1	9784333	9784479	PIK3CD
chr1	9784861	9784994	PIK3CD
chr1	9786966	9787104	PIK3CD
chr1	11167541	11167557	MTOR
chr1	11168237	11168343	MTOR
chr1	11169346	11169427	MTOR
chr1	11169705	11169786	MTOR
chr1	11172908	11172974	MTOR
chr1	11174374	11174510	MTOR
chr1	11174869	11174944	MTOR
chr1	11175452	11175525	MTOR
chr1	11177060	11177143	MTOR
chr1	11181302	11181425	MTOR
chr1	11182035	11182183	MTOR
chr1	11184554	11184690	MTOR
chr1	11186678	11186853	MTOR
chr1	11187066	11187201	MTOR
chr1	11187680	11187863	MTOR
chr1	11188060	11188183	MTOR
chr1	11188510	11188609	MTOR
chr1	11188911	11189008	MTOR
chr1	11189794	11189895	MTOR
chr1	11190585	11190834	MTOR
chr1	11193136	11193254	MTOR
chr1	11194407	11194523	MTOR
chr1	11199360	11199492	MTOR
chr1	11199589	11199715	MTOR
chr1	11204704	11204812	MTOR
chr1	11205024	11205102	MTOR
chr1	11206732	11206848	MTOR
chr1	11210182	11210283	MTOR
chr1	11217208	11217348	MTOR
chr1	11227498	11227574	MTOR
chr1	11259314	11259460	MTOR
chr1	11259597	11259760	MTOR
chr1	11264617	11264760	MTOR
chr1	11269368	11269515	MTOR
chr1	11270870	11270963	MTOR
chr1	11272368	11272531	MTOR
chr1	11272852	11272965	MTOR
chr1	11273455	11273623	MTOR
chr1	11276204	11276291	MTOR
chr1	11288724	11288975	MTOR
chr1	11290981	11291111	MTOR
chr1	11291356	11291491	MTOR
chr1	11292492	11292585	MTOR
chr1	11293454	11293544	MTOR
chr1	11294199	11294322	MTOR
chr1	11297899	11298105	MTOR
chr1	11298458	11298674	MTOR
chr1	11300359	11300604	MTOR
chr1	11301609	11301738	MTOR
chr1	11303170	11303357	MTOR
chr1	11307681	11307790	MTOR
chr1	11307875	11308151	MTOR
chr1	11313895	11314030	MTOR
chr1	11316048	11316249	MTOR
chr1	11316989	11317222	MTOR
chr1	11318541	11318650	MTOR
chr1	11319304	11319466	MTOR
chr1	16174562	16174645	RP11-169K16.9
chr1	16199310	16199631	SPEN
chr1	16202696	16203173	SPEN
chr1	16235815	16235976	SPEN
chr1	16237595	16237796	SPEN
chr1	16242622	16242774	SPEN
chr1	16245420	16245546	SPEN
chr1	16245898	16246012	SPEN
chr1	16247364	16247478	SPEN
chr1	16248743	16248844	SPEN
chr1	16254585	16262464	SPEN
chr1	16262465	16262761	SPEN
chr1	16263657	16264140	SPEN
chr1	16264306	16264501	SPEN
chr1	16265212	16265371	SPEN
chr1	16265790	16265922	SPEN
chr1	17345375	17345453	SDHB
chr1	17349102	17349225	SDHB
chr1	17350467	17350569	SDHB
chr1	17354243	17354360	SDHB
chr1	17355094	17355231	SDHB
chr1	17359554	17359640	SDHB
chr1	17371255	17371383	SDHB
chr1	17380442	17380496	SDHB
chr1	17380499	17380514	SDHB
chr1	18958097	18958182	PAX7
chr1	18960796	18961032	PAX7
chr1	18961604	18961734	PAX7
chr1	18962730	18962865	PAX7
chr1	19018247	19018447	PAX7
chr1	19027146	19027312	PAX7
chr1	19029587	19029790	PAX7
chr1	19062125	19062533	PAX7
chr1	19071307	19071423	PAX7
chr1	23885450	23885510	ID3
chr1	23885617	23885917	ID3
chr1	27022894	27022900	ARID1A
chr1	27022901	27022938	ARID1A
chr1	27022942	27022997	ARID1A
chr1	27022998	27023006	ARID1A
chr1	27023010	27023012	ARID1A
chr1	27023013	27023139	ARID1A
chr1	27023161	27023449	ARID1A
chr1	27023451	27023747	ARID1A
chr1	27023748	27023850	ARID1A
chr1	27023851	27024009	ARID1A
chr1	27024010	27024031	ARID1A
chr1	27056141	27056354	ARID1A
chr1	27057642	27058095	ARID1A
chr1	27059166	27059283	ARID1A
chr1	27087346	27087587	ARID1A
chr1	27087874	27087964	ARID1A
chr1	27088642	27088810	ARID1A
chr1	27089463	27089776	ARID1A
chr1	27092711	27092857	ARID1A
chr1	27092947	27093057	ARID1A
chr1	27094280	27094490	ARID1A
chr1	27097609	27097817	ARID1A
chr1	27098990	27099123	ARID1A
chr1	27099302	27099478	ARID1A
chr1	27099836	27099987	ARID1A
chr1	27100070	27100180	ARID1A
chr1	27100184	27100208	ARID1A
chr1	27100292	27100389	ARID1A
chr1	27100819	27101711	ARID1A
chr1	27102067	27102198	ARID1A
chr1	27105513	27107247	ARID1A
chr1	36807355	36807574	STK40
chr1	36808964	36809049	STK40
chr1	36809460	36809580	STK40
chr1	36809720	36809865	STK40
chr1	36814300	36814416	STK40
chr1	36819964	36820017	STK40
chr1	36820806	36821034	STK40
chr1	36823839	36823983	STK40
chr1	36824337	36824438	STK40
chr1	36826821	36826933	STK40
chr1	36931696	36931801	CSF3R
chr1	36931957	36932509	CSF3R
chr1	36932830	36932912	CSF3R
chr1	36933158	36933252	CSF3R
chr1	36933422	36933563	CSF3R
chr1	36933675	36933822	CSF3R
chr1	36934756	36934858	CSF3R
chr1	36935252	36935441	CSF3R
chr1	36937033	36937247	CSF3R
chr1	36937666	36937740	CSF3R
chr1	36937838	36937992	CSF3R
chr1	36938117	36938287	CSF3R
chr1	36939035	36939223	CSF3R
chr1	36939364	36939488	CSF3R
chr1	36940977	36941274	CSF3R
chr1	36945033	36945097	CSF3R
chr1	40363043	40363642	MYCL
chr1	40366485	40367115	MYCL
chr1	40367479	40367560	MYCL
chr1	43803519	43803598	MPL
chr1	43803769	43803902	MPL
chr1	43804212	43804391	MPL
chr1	43804941	43805240	MPL
chr1	43805634	43805797	MPL
chr1	43806057	43806184	MPL
chr1	43812115	43812300	MPL
chr1	43812462	43812605	MPL
chr1	43814513	43814673	MPL
chr1	43814933	43815030	MPL
chr1	43817886	43817974	MPL
chr1	43818188	43818443	MPL
chr1	45794977	45795109	MUTYH
chr1	45796187	45796229	MUTYH
chr1	45796853	45797006	MUTYH
chr1	45797091	45797228	MUTYH
chr1	45797332	45797521	MUTYH
chr1	45797694	45797758	MUTYH
chr1	45797837	45797982	MUTYH
chr1	45798062	45798160	MUTYH
chr1	45798245	45798359	MUTYH
chr1	45798434	45798506	MUTYH
chr1	45798589	45798631	MUTYH
chr1	45798768	45798842	MUTYH
chr1	45798956	45798996	MUTYH
chr1	45799084	45799275	MUTYH
chr1	45800062	45800183	MUTYH
chr1	45805890	45805928	MUTYH
chr1	46509344	46509543	PIK3R3
chr1	46511589	46511760	PIK3R3
chr1	46512222	46512297	PIK3R3
chr1	46521466	46521643	PIK3R3
chr1	46527600	46527743	PIK3R3
chr1	46531725	46531851	PIK3R3
chr1	46532582	46532763	PIK3R3
chr1	46543186	46543285	PIK3R3
chr1	46546313	46546422	PIK3R3
chr1	46597518	46597628	PIK3R3
chr1	46598370	46598417	PIK3R3
chr1	46641899	46642143	PIK3R3
chr1	46714077	46714080	RAD54L
chr1	46714183	46714270	RAD54L
chr1	46715671	46715791	RAD54L
chr1	46724357	46724418	RAD54L
chr1	46725635	46725771	RAD54L
chr1	46726213	46726283	RAD54L
chr1	46726398	46726687	RAD54L
chr1	46726932	46727057	RAD54L
chr1	46733130	46733281	RAD54L
chr1	46736330	46736457	RAD54L
chr1	46738137	46738212	RAD54L
chr1	46738343	46738474	RAD54L
chr1	46739026	46739137	RAD54L
chr1	46739295	46739419	RAD54L
chr1	46739809	46739888	RAD54L
chr1	46740209	46740389	RAD54L
chr1	46743488	46743652	RAD54L
chr1	46743743	46743954	RAD54L
chr1	51436040	51436169	CDKN2C
chr1	51439564	51439942	CDKN2C
chr1	59247746	59248122	JUN
chr1	59248126	59248742	JUN
chr1	65300244	65300340	JAK1
chr1	65301078	65301189	JAK1
chr1	65301780	65301898	JAK1
chr1	65303614	65303787	JAK1
chr1	65304147	65304272	JAK1
chr1	65305285	65305478	JAK1
chr1	65306927	65307022	JAK1
chr1	65307133	65307284	JAK1
chr1	65309746	65309898	JAK1
chr1	65310436	65310572	JAK1
chr1	65311195	65311323	JAK1
chr1	65312331	65312419	JAK1
chr1	65313214	65313358	JAK1
chr1	65316486	65316593	JAK1
chr1	65321191	65321381	JAK1
chr1	65323338	65323462	JAK1
chr1	65325787	65325945	JAK1
chr1	65330469	65330655	JAK1
chr1	65332548	65332891	JAK1
chr1	65334993	65335157	JAK1
chr1	65339052	65339206	JAK1
chr1	65344707	65344831	JAK1
chr1	65348959	65349158	JAK1
chr1	65351941	65351947	JAK1
chr1	71873128	71873253	ZRANB2-AS2
chr1	72058499	72058651	NEGR1
chr1	72076708	72076829	NEGR1
chr1	72163690	72163822	NEGR1
chr1	72241854	72241980	NEGR1
chr1	72400761	72400994	NEGR1
chr1	72748001	72748177	NEGR1
chr1	78414450	78414459	FUBP1
chr1	78414839	78414985	FUBP1
chr1	78420939	78421014	FUBP1
chr1	78422256	78422385	FUBP1
chr1	78425868	78425948	FUBP1
chr1	78426028	78426180	FUBP1
chr1	78428454	78428615	FUBP1
chr1	78429258	78429400	FUBP1
chr1	78429746	78429847	FUBP1
chr1	78429938	78430041	FUBP1
chr1	78430330	78430432	FUBP1
chr1	78430554	78430653	FUBP1
chr1	78430752	78430915	FUBP1
chr1	78432377	78432435	FUBP1
chr1	78432567	78432639	FUBP1
chr1	78432732	78432785	FUBP1
chr1	78433310	78433350	FUBP1
chr1	78433848	78433887	FUBP1
chr1	78434705	78434768	FUBP1
chr1	78435608	78435699	FUBP1
chr1	78444568	78444688	FUBP1
chr1	85733309	85733665	BCL10
chr1	85736300	85736509	BCL10
chr1	85736511	85736589	BCL10
chr1	85741978	85742035	BCL10
chr1	115251155	115251275	NRAS
chr1	115252189	115252349	NRAS
chr1	115256420	115256599	NRAS
chr1	115258670	115258781	NRAS
chr1	117690279	117690404	VTCN1
chr1	117695712	117695991	VTCN1
chr1	117699195	117699543	VTCN1
chr1	117712728	117712793	VTCN1
chr1	117753445	117753477	VTCN1
chr1	118165490	118166666	FAM46C
chr1	120050099	120050244	HSD3B1
chr1	120054125	120054290	HSD3B1
chr1	120056456	120057268	HSD3B1
chr1	120457928	120459317	NOTCH2
chr1	120460287	120460385	NOTCH2
chr1	120461028	120461176	NOTCH2
chr1	120461934	120462236	NOTCH2
chr1	120462851	120463020	NOTCH2
chr1	120464335	120464432	NOTCH2
chr1	120464858	120465069	NOTCH2
chr1	120465258	120465401	NOTCH2
chr1	120466259	120466607	NOTCH2
chr1	120467927	120468433	NOTCH2
chr1	120469121	120469234	NOTCH2
chr1	120471598	120471835	NOTCH2
chr1	120478041	120478227	NOTCH2
chr1	120479904	120480089	NOTCH2
chr1	120480479	120480633	NOTCH2
chr1	120483177	120483379	NOTCH2
chr1	120484148	120484377	NOTCH2
chr1	120491036	120491189	NOTCH2
chr1	120491629	120491749	NOTCH2
chr1	120493346	120493460	NOTCH2
chr1	120496165	120496311	NOTCH2
chr1	120497662	120497855	NOTCH2
chr1	120502014	120502125	NOTCH2
chr1	120506196	120506430	NOTCH2
chr1	120508075	120508189	NOTCH2
chr1	120508998	120509112	NOTCH2
chr1	120510055	120510244	NOTCH2
chr1	120510699	120510855	NOTCH2
chr1	120512133	120512367	NOTCH2
chr1	120529582	120529705	NOTCH2
chr1	149785150	149785236	HIST2H3D
chr1	149812318	149812729	HIST2H3C
chr1	149824216	149824627	HIST2H3A
chr1	150549839	150549967	MCL1
chr1	150550719	150550967	MCL1
chr1	150551318	150552006	MCL1
chr1	155870178	155870409	RIT1
chr1	155874101	155874293	RIT1
chr1	155874521	155874595	RIT1
chr1	155880240	155880297	RIT1
chr1	155880446	155880595	RIT1
chr1	155880668	155880676	RIT1
chr1	156785621	156785630	SH2D2A
chr1	156811872	156811987	NTRK1
chr1	156830726	156830938	NTRK1
chr1	156834145	156834220	NTRK1
chr1	156834519	156834591	NTRK1
chr1	156836701	156836770	NTRK1
chr1	156837895	156838041	NTRK1
chr1	156838296	156838439	NTRK1
chr1	156841414	156841547	NTRK1
chr1	156843424	156843751	NTRK1
chr1	156844174	156844192	NTRK1
chr1	156844362	156844418	NTRK1
chr1	156844697	156844800	NTRK1
chr1	156845311	156845458	NTRK1
chr1	156845871	156846002	NTRK1
chr1	156846191	156846364	NTRK1
chr1	156848913	156849154	NTRK1
chr1	156849790	156849949	NTRK1
chr1	156851248	156851434	NTRK1
chr1	158581053	158581179	SPTA1
chr1	158582606	158582751	SPTA1
chr1	158583510	158583657	SPTA1
chr1	158584042	158584090	SPTA1
chr1	158584091	158584096	SPTA1
chr1	158585005	158585193	SPTA1
chr1	158587326	158587378	SPTA1
chr1	158587828	158587846	SPTA1
chr1	158589011	158589124	SPTA1
chr1	158589959	158590256	SPTA1
chr1	158592772	158592982	SPTA1
chr1	158595935	158596012	SPTA1
chr1	158596628	158596797	SPTA1
chr1	158597414	158597513	SPTA1
chr1	158604332	158604465	SPTA1
chr1	158605702	158605824	SPTA1
chr1	158606430	158606551	SPTA1
chr1	158607822	158608031	SPTA1
chr1	158609371	158609476	SPTA1
chr1	158609659	158609797	SPTA1
chr1	158612200	158612332	SPTA1
chr1	158612603	158612766	SPTA1
chr1	158613111	158613215	SPTA1
chr1	158614042	158614186	SPTA1
chr1	158614977	158615175	SPTA1
chr1	158615284	158615384	SPTA1
chr1	158617328	158617510	SPTA1
chr1	158618298	158618443	SPTA1
chr1	158619645	158619737	SPTA1
chr1	158621156	158621258	SPTA1
chr1	158622256	158622443	SPTA1
chr1	158623063	158623215	SPTA1
chr1	158624400	158624538	SPTA1
chr1	158626353	158626446	SPTA1
chr1	158627266	158627484	SPTA1
chr1	158631076	158631199	SPTA1
chr1	158632491	158632735	SPTA1
chr1	158636105	158636287	SPTA1
chr1	158637647	158637852	SPTA1
chr1	158639197	158639353	SPTA1
chr1	158639498	158639576	SPTA1
chr1	158641132	158641243	SPTA1
chr1	158641848	158641986	SPTA1
chr1	158644118	158644220	SPTA1
chr1	158644329	158644465	SPTA1
chr1	158645930	158646085	SPTA1
chr1	158647479	158647624	SPTA1
chr1	158648190	158648324	SPTA1
chr1	158650372	158650519	SPTA1
chr1	158651316	158651457	SPTA1
chr1	158653160	158653286	SPTA1
chr1	158654897	158655137	SPTA1
chr1	158656283	158656307	SPTA1
chr1	160786641	160786653	LY9
chr1	161284195	161284215	SDHC
chr1	161293403	161293460	SDHC
chr1	161298185	161298287	SDHC
chr1	161310383	161310445	SDHC
chr1	161326466	161326630	SDHC
chr1	161332118	161332192	SDHC
chr1	161332193	161332267	SDHC
chr1	161332268	161332330	SDHC
chr1	162688853	162688935	DDR2
chr1	162722884	162722987	DDR2
chr1	162724413	162724645	DDR2
chr1	162724945	162725093	DDR2
chr1	162725453	162725559	DDR2
chr1	162729585	162729769	DDR2
chr1	162731000	162731244	DDR2
chr1	162735790	162735853	DDR2
chr1	162737018	162737149	DDR2
chr1	162740091	162740302	DDR2
chr1	162741813	162742037	DDR2
chr1	162743258	162743386	DDR2
chr1	162745441	162745633	DDR2
chr1	162745925	162746160	DDR2
chr1	162748369	162748519	DDR2
chr1	162749901	162750036	DDR2
chr1	175914288	175914306	RFWD2
chr1	175916330	175916375	RFWD2
chr1	175956078	175956239	RFWD2
chr1	175957423	175957548	RFWD2
chr1	175958497	175958615	RFWD2
chr1	175996707	175996824	RFWD2
chr1	176012321	176012403	RFWD2
chr1	176012845	176012954	RFWD2
chr1	176015316	176015460	RFWD2
chr1	176050287	176050423	RFWD2
chr1	176054911	176055026	RFWD2
chr1	176085759	176085817	RFWD2
chr1	176104145	176104222	RFWD2
chr1	176105623	176105683	RFWD2
chr1	176118141	176118210	RFWD2
chr1	176132004	176132124	RFWD2
chr1	176132950	176133027	RFWD2
chr1	176145045	176145143	RFWD2
chr1	176153768	176153828	RFWD2
chr1	176175707	176175918	RFWD2
chr1	176175919	176175925	RFWD2
chr1	176175926	176175933	RFWD2
chr1	176175934	176175937	RFWD2
chr1	176175938	176175945	RFWD2
chr1	176175946	176176114	RFWD2
chr1	179076852	179077449	ABL2
chr1	179077450	179078172	ABL2
chr1	179078173	179078576	ABL2
chr1	179079416	179079590	ABL2
chr1	179079939	179079980	ABL2
chr1	179081443	179081533	ABL2
chr1	179084012	179084165	ABL2
chr1	179086466	179086651	ABL2
chr1	179087721	179087899	ABL2
chr1	179089324	179089409	ABL2
chr1	179090729	179091002	ABL2
chr1	179095511	179095807	ABL2
chr1	179100445	179100616	ABL2
chr1	179102446	179102509	ABL2
chr1	179112067	179112179	ABL2
chr1	179198375	179198532	ABL2
chr1	193091330	193091461	CDC73
chr1	193094241	193094347	CDC73
chr1	193099303	193099373	CDC73
chr1	193104520	193104583	CDC73
chr1	193104666	193104719	CDC73
chr1	193107214	193107303	CDC73
chr1	193110979	193111196	CDC73
chr1	193116996	193117095	CDC73
chr1	193119433	193119512	CDC73
chr1	193121509	193121574	CDC73
chr1	193172924	193172982	CDC73
chr1	193181194	193181230	CDC73
chr1	193181519	193181607	CDC73
chr1	193202122	193202284	CDC73
chr1	193205385	193205486	CDC73
chr1	193218859	193219001	CDC73
chr1	193219805	193219842	CDC73
chr1	204393979	204394168	RP11-739N20.2
chr1	204394740	204394869	RP11-739N20.2
chr1	204396775	204396882	RP11-739N20.2
chr1	204397266	204397348	RP11-739N20.2
chr1	204399048	204399166	RP11-739N20.2
chr1	204400796	204400921	RP11-739N20.2
chr1	204401327	204401529	RP11-739N20.2
chr1	204402443	204402553	RP11-739N20.2
chr1	204402920	204403077	RP11-739N20.2
chr1	204403566	204403736	RP11-739N20.2
chr1	204408062	204408199	PIK3C2B
chr1	204409319	204409449	PIK3C2B
chr1	204410598	204410691	PIK3C2B
chr1	204411653	204411761	PIK3C2B
chr1	204412544	204412725	PIK3C2B
chr1	204413195	204413290	PIK3C2B
chr1	204413458	204413552	PIK3C2B
chr1	204415083	204415272	PIK3C2B
chr1	204416563	204416706	PIK3C2B
chr1	204418312	204418424	PIK3C2B
chr1	204418977	204419145	PIK3C2B
chr1	204423796	204423919	PIK3C2B
chr1	204424983	204425179	PIK3C2B
chr1	204426164	204426198	PIK3C2B
chr1	204426855	204427002	PIK3C2B
chr1	204429005	204429069	PIK3C2B
chr1	204429451	204429531	PIK3C2B
chr1	204429677	204429789	PIK3C2B
chr1	204433139	204433260	PIK3C2B
chr1	204433577	204433732	PIK3C2B
chr1	204434346	204434447	PIK3C2B
chr1	204437997	204438930	PIK3C2B
chr1	204494646	204494724	MDM4
chr1	204495487	204495562	MDM4
chr1	204499811	204499945	MDM4
chr1	204501318	204501374	MDM4
chr1	204506557	204506625	MDM4
chr1	204507336	204507436	MDM4
chr1	204511911	204512072	MDM4
chr1	204513662	204513812	MDM4
chr1	204515924	204516005	MDM4
chr1	204518240	204518810	MDM4
chr1	206646570	206646657	IKBKE
chr1	206647673	206647814	IKBKE
chr1	206648207	206648337	IKBKE
chr1	206649523	206649705	IKBKE
chr1	206650020	206650181	IKBKE
chr1	206651091	206651202	IKBKE
chr1	206651502	206651682	IKBKE
chr1	206652285	206652476	IKBKE
chr1	206653212	206653277	IKBKE
chr1	206653364	206653456	IKBKE
chr1	206653789	206653876	IKBKE
chr1	206658333	206658409	IKBKE
chr1	206658530	206658643	IKBKE
chr1	206661250	206661327	IKBKE
chr1	206664151	206664191	IKBKE
chr1	206664980	206665082	IKBKE
chr1	206666355	206666452	IKBKE
chr1	206666598	206666711	IKBKE
chr1	206667252	206667324	IKBKE
chr1	206669444	206669478	IKBKE
chr1	206941980	206942073	IL10
chr1	206943173	206943239	IL10
chr1	206944251	206944404	IL10
chr1	206944700	206944760	IL10
chr1	206945615	206945780	IL10
chr1	226252052	226252180	H3F3A
chr1	226253356	226253510	H3F3A
chr1	226259051	226259112	H3F3A
chr1	226259113	226259180	H3F3A
chr1	226549160	226549242	PARP1
chr1	226549669	226549784	PARP1
chr1	226550799	226550861	PARP1
chr1	226551643	226551771	PARP1
chr1	226552702	226552855	PARP1
chr1	226553654	226553753	PARP1
chr1	226555180	226555309	PARP1
chr1	226555899	226556022	PARP1
chr1	226558134	226558218	PARP1
chr1	226561926	226562055	PARP1
chr1	226564808	226565004	PARP1
chr1	226566842	226566973	PARP1
chr1	226566974	226566975	PARP1
chr1	226567273	226567342	PARP1
chr1	226567622	226567865	PARP1
chr1	226568768	226568909	PARP1
chr1	226570736	226570884	PARP1
chr1	226573204	226573381	PARP1
chr1	226574026	226574143	PARP1
chr1	226576356	226576456	PARP1
chr1	226578110	226578325	PARP1
chr1	226579899	226580015	PARP1
chr1	226589914	226590080	PARP1
chr1	226595510	226595630	PARP1
chr1	228612615	228613026	HIST3H3
chr1	241661127	241661270	FH
chr1	241663736	241663890	FH
chr1	241665742	241665870	FH
chr1	241667341	241667545	FH
chr1	241669302	241669468	FH
chr1	241671902	241672085	FH
chr1	241675266	241675443	FH
chr1	241676902	241677013	FH
chr1	241680481	241680616	FH
chr1	241682890	241683022	FH
chr1	243663044	243663088	SDCCAG8
chr1	243668550	243668636	AKT3
chr1	243675625	243675728	AKT3
chr1	243708811	243708899	AKT3
chr1	243716030	243716245	AKT3
chr1	243727021	243727150	AKT3
chr1	243736228	243736237	AKT3
chr1	243736238	243736350	AKT3
chr1	243776972	243777041	AKT3
chr1	243778397	243778463	AKT3
chr1	243800912	243801044	AKT3
chr1	243809194	243809339	AKT3
chr1	243828073	243828185	AKT3
chr1	243858892	243859018	AKT3
chr1	244006426	244006472	AKT3
chr10	8097618	8097859	GATA3
chr10	8100267	8100491	GATA3
chr10	8100492	8100804	GATA3
chr10	8105955	8106101	GATA3
chr10	8111435	8111561	GATA3
chr10	8115701	8115986	GATA3
chr10	27294518	27294652	ANKRD26
chr10	27295845	27295891	ANKRD26
chr10	27301810	27302039	ANKRD26
chr10	27303422	27303640	ANKRD26
chr10	27306430	27306721	ANKRD26
chr10	27311486	27311515	ANKRD26
chr10	27311516	27311616	ANKRD26
chr10	27313375	27313488	ANKRD26
chr10	27317780	27317874	ANKRD26
chr10	27318214	27318285	ANKRD26
chr10	27322153	27322306	ANKRD26
chr10	27323724	27324681	ANKRD26
chr10	27326114	27326252	ANKRD26
chr10	27326799	27326983	ANKRD26
chr10	27328893	27329107	ANKRD26
chr10	27332354	27332496	ANKRD26
chr10	27333085	27333119	ANKRD26
chr10	27335281	27335452	ANKRD26
chr10	27337729	27337908	ANKRD26
chr10	27342248	27342319	ANKRD26
chr10	27349273	27349346	ANKRD26
chr10	27349440	27349469	ANKRD26
chr10	27350072	27350171	ANKRD26
chr10	27352916	27353010	ANKRD26
chr10	27355415	27355477	ANKRD26
chr10	27356085	27356215	ANKRD26
chr10	27366266	27366469	ANKRD26
chr10	27366561	27366622	ANKRD26
chr10	27368017	27368090	ANKRD26
chr10	27371731	27371762	ANKRD26
chr10	27375467	27375538	ANKRD26
chr10	27381334	27381441	ANKRD26
chr10	27382277	27382451	ANKRD26
chr10	27382613	27382728	ANKRD26
chr10	27389013	27389255	ANKRD26
chr10	32304456	32304587	KIF5B
chr10	32306070	32306287	KIF5B
chr10	32306979	32307084	KIF5B
chr10	32307243	32307315	KIF5B
chr10	32307429	32307490	KIF5B
chr10	32308785	32308887	KIF5B
chr10	32309949	32310059	KIF5B
chr10	32310153	32310215	KIF5B
chr10	32311067	32311185	KIF5B
chr10	32311775	32311964	KIF5B
chr10	32317355	32317499	KIF5B
chr10	32320000	32320207	KIF5B
chr10	32321633	32321702	KIF5B
chr10	32322772	32322966	KIF5B
chr10	32323617	32323689	KIF5B
chr10	32323690	32323766	KIF5B
chr10	32324449	32324595	KIF5B
chr10	32324817	32324922	KIF5B
chr10	32326181	32326306	KIF5B
chr10	32326447	32326535	KIF5B
chr10	32327090	32327146	KIF5B
chr10	32327705	32327754	KIF5B
chr10	32328254	32328359	KIF5B
chr10	32329311	32329385	KIF5B
chr10	32337391	32337479	KIF5B
chr10	32344775	32344901	KIF5B
chr10	43572706	43572779	RET
chr10	43595906	43596170	RET
chr10	43597789	43598077	RET
chr10	43600399	43600641	RET
chr10	43601823	43602019	RET
chr10	43604478	43604678	RET
chr10	43606654	43606913	RET
chr10	43607546	43607672	RET
chr10	43608300	43608411	RET
chr10	43609003	43609123	RET
chr10	43609927	43610184	RET
chr10	43612031	43612179	RET
chr10	43613820	43613928	RET
chr10	43614978	43615193	RET
chr10	43615528	43615651	RET
chr10	43617393	43617464	RET
chr10	43619118	43619256	RET
chr10	43620330	43620430	RET
chr10	43622022	43622202	RET
chr10	43623559	43623717	RET
chr10	63661468	63661489	ARID5B
chr10	63661917	63662172	ARID5B
chr10	63699941	63700167	ARID5B
chr10	63759849	63760080	ARID5B
chr10	63809238	63809242	ARID5B
chr10	63810646	63810759	ARID5B
chr10	63816875	63817077	ARID5B
chr10	63819001	63819054	ARID5B
chr10	63829458	63829556	ARID5B
chr10	63845460	63845659	ARID5B
chr10	63850620	63852789	ARID5B
chr10	70332095	70332160	TET1
chr10	70332161	70334009	TET1
chr10	70360737	70360791	TET1
chr10	70404454	70406762	TET1
chr10	70411602	70411693	TET1
chr10	70412257	70412351	TET1
chr10	70426801	70427013	TET1
chr10	70432651	70432802	TET1
chr10	70441155	70441245	TET1
chr10	70442592	70442730	TET1
chr10	70446112	70446464	TET1
chr10	70450564	70451571	TET1
chr10	88635775	88635778	BMPR1A
chr10	88635779	88635842	BMPR1A
chr10	88649818	88649981	BMPR1A
chr10	88651883	88651986	BMPR1A
chr10	88659550	88659647	BMPR1A
chr10	88659783	88659883	BMPR1A
chr10	88671996	88672141	BMPR1A
chr10	88676890	88676927	BMPR1A
chr10	88676928	88676945	BMPR1A
chr10	88676946	88676964	BMPR1A
chr10	88676965	88676980	BMPR1A
chr10	88676981	88677031	BMPR1A
chr10	88677032	88677083	BMPR1A
chr10	88678928	88679140	BMPR1A
chr10	88679142	88679226	BMPR1A
chr10	88681276	88681452	BMPR1A
chr10	88683132	88683263	BMPR1A
chr10	88683350	88683476	BMPR1A
chr10	89624224	89624305	PTEN
chr10	89653781	89653866	PTEN
chr10	89685269	89685314	PTEN
chr10	89690802	89690846	PTEN
chr10	89692769	89693008	PTEN
chr10	89711874	89712016	PTEN
chr10	89717609	89717776	PTEN
chr10	89720650	89720652	PTEN
chr10	89720653	89720671	PTEN
chr10	89720672	89720678	PTEN
chr10	89720679	89720875	PTEN
chr10	89725043	89725229	PTEN
chr10	90750633	90750663	ACTA2
chr10	90762785	90762951	FAS
chr10	90767456	90767594	FAS
chr10	90768645	90768754	FAS
chr10	90770295	90770357	FAS
chr10	90770509	90770572	FAS
chr10	90771755	90771838	FAS
chr10	90773099	90773124	FAS
chr10	90773875	90774207	FAS
chr10	103530085	103530376	FGF8
chr10	103531219	103531326	FGF8
chr10	103534488	103534669	FGF8
chr10	103534886	103534973	FGF8
chr10	103535496	103535533	FGF8
chr10	103535625	103535635	FGF8
chr10	103535636	103535657	FGF8
chr10	103542057	103542108	NPM3
chr10	104263909	104263933	SUFU
chr10	104263935	104263939	SUFU
chr10	104263940	104263945	SUFU
chr10	104263946	104263947	SUFU
chr10	104263948	104263956	SUFU
chr10	104263957	104263958	SUFU
chr10	104263959	104263962	SUFU
chr10	104263963	104263969	SUFU
chr10	104263970	104263972	SUFU
chr10	104263974	104264091	SUFU
chr10	104268925	104269060	SUFU
chr10	104309726	104309863	SUFU
chr10	104352338	104352481	SUFU
chr10	104353392	104353478	SUFU
chr10	104353749	104353822	SUFU
chr10	104356896	104357050	SUFU
chr10	104359189	104359301	SUFU
chr10	104375024	104375159	SUFU
chr10	104377046	104377185	SUFU
chr10	104378822	104378828	SUFU
chr10	104386931	104387000	SUFU
chr10	104389822	104389912	SUFU
chr10	112327574	112327589	SMC3
chr10	112328695	112328771	SMC3
chr10	112333464	112333503	SMC3
chr10	112335093	112335161	SMC3
chr10	112337178	112337250	SMC3
chr10	112337592	112337672	SMC3
chr10	112338385	112338464	SMC3
chr10	112340661	112340779	SMC3
chr10	112341680	112341856	SMC3
chr10	112342319	112342400	SMC3
chr10	112343141	112343306	SMC3
chr10	112343598	112343720	SMC3
chr10	112343940	112344154	SMC3
chr10	112349362	112349466	SMC3
chr10	112349649	112349749	SMC3
chr10	112350169	112350330	SMC3
chr10	112350748	112350890	SMC3
chr10	112352830	112352981	SMC3
chr10	112356155	112356308	SMC3
chr10	112357896	112358048	SMC3
chr10	112359411	112359570	SMC3
chr10	112360196	112360304	SMC3
chr10	112360779	112360888	SMC3
chr10	112361394	112361642	SMC3
chr10	112361723	112361936	SMC3
chr10	112362231	112362423	SMC3
chr10	112362582	112362760	SMC3
chr10	112362941	112363048	SMC3
chr10	112363988	112364060	SMC3
chr10	114710515	114710704	TCF7L2
chr10	114710965	114711032	TCF7L2
chr10	114711241	114711366	TCF7L2
chr10	114724314	114724383	TCF7L2
chr10	114799783	114799885	TCF7L2
chr10	114849158	114849299	TCF7L2
chr10	114886637	114886640	TCF7L2
chr10	114889623	114889746	TCF7L2
chr10	114900942	114901075	TCF7L2
chr10	114903681	114903784	TCF7L2
chr10	114905769	114905856	TCF7L2
chr10	114910741	114910882	TCF7L2
chr10	114911483	114911643	TCF7L2
chr10	114912091	114912199	TCF7L2
chr10	114917779	114917828	TCF7L2
chr10	114918425	114918476	TCF7L2
chr10	114919678	114919751	TCF7L2
chr10	114920377	114920450	TCF7L2
chr10	114921337	114921344	TCF7L2
chr10	114925313	114925315	TCF7L2
chr10	114925317	114925601	TCF7L2
chr10	114925602	114925731	TCF7L2
chr10	123239094	123239184	FGFR2
chr10	123239370	123239535	FGFR2
chr10	123241685	123241691	FGFR2
chr10	123243211	123243317	FGFR2
chr10	123244908	123245046	FGFR2
chr10	123246867	123246938	FGFR2
chr10	123247504	123247627	FGFR2
chr10	123256045	123256236	FGFR2
chr10	123258008	123258119	FGFR2
chr10	123260339	123260461	FGFR2
chr10	123263303	123263455	FGFR2
chr10	123274630	123274833	FGFR2
chr10	123276832	123276977	FGFR2
chr10	123278195	123278343	FGFR2
chr10	123279492	123279683	FGFR2
chr10	123298105	123298229	FGFR2
chr10	123310803	123310973	FGFR2
chr10	123324015	123324093	FGFR2
chr10	123324951	123325218	FGFR2
chr10	123353222	123353331	FGFR2
chr11	532635	532755	HRAS
chr11	533276	533358	HRAS
chr11	533452	533612	HRAS
chr11	533765	533944	HRAS
chr11	534211	534322	HRAS
chr11	2154216	2154453	IGF2
chr11	2154746	2154895	IGF2
chr11	2156596	2156759	IGF2
chr11	2161364	2161526	IGF2
chr11	8246162	8246268	LMO1
chr11	8248521	8248647	LMO1
chr11	8251837	8252051	LMO1
chr11	8284884	8284909	LMO1
chr11	8289973	8289995	LMO1
chr11	17741329	17741872	MYOD1
chr11	17741873	17741877	MYOD1
chr11	17741878	17741880	MYOD1
chr11	17741881	17741959	MYOD1
chr11	17742448	17742527	MYOD1
chr11	17742801	17743055	MYOD1
chr11	22646231	22647356	FANCF
chr11	32410603	32410725	WT1
chr11	32413517	32413610	WT1
chr11	32414211	32414301	WT1
chr11	32417802	32417953	WT1
chr11	32421493	32421590	WT1
chr11	32438035	32438086	WT1
chr11	32439122	32439200	WT1
chr11	32449501	32449604	WT1
chr11	32450042	32450165	WT1
chr11	32452075	32452085	WT1
chr11	32456245	32456483	WT1
chr11	32456487	32456495	WT1
chr11	32456496	32456531	WT1
chr11	32456532	32456617	WT1
chr11	32456621	32456893	WT1
chr11	61197618	61197654	RP11-286N22.8
chr11	61205096	61205320	RP11-286N22.8
chr11	61205475	61205585	RP11-286N22.8
chr11	61213412	61213543	RP11-286N22.8
chr11	64126707	64126762	RPS6KA4
chr11	64126849	64126921	RPS6KA4
chr11	64127634	64127853	RPS6KA4
chr11	64127948	64128064	RPS6KA4
chr11	64128605	64128713	RPS6KA4
chr11	64128940	64129021	RPS6KA4
chr11	64129113	64129217	RPS6KA4
chr11	64129323	64129474	RPS6KA4
chr11	64132772	64132937	RPS6KA4
chr11	64135603	64135732	RPS6KA4
chr11	64135939	64136073	RPS6KA4
chr11	64136175	64136269	RPS6KA4
chr11	64136917	64137087	RPS6KA4
chr11	64137088	64137091	RPS6KA4
chr11	64137170	64137365	RPS6KA4
chr11	64137696	64137856	RPS6KA4
chr11	64138034	64138198	RPS6KA4
chr11	64138754	64138943	RPS6KA4
chr11	64138944	64138952	RPS6KA4
chr11	64571805	64572288	MEN1
chr11	64572505	64572670	MEN1
chr11	64573106	64573242	MEN1
chr11	64573703	64573840	MEN1
chr11	64574482	64574570	MEN1
chr11	64574650	64574691	MEN1
chr11	64575023	64575152	MEN1
chr11	64575362	64575571	MEN1
chr11	64577121	64577581	MEN1
chr11	67196016	67196094	RPS6KB2
chr11	67196452	67196493	RPS6KB2
chr11	67196590	67196711	RPS6KB2
chr11	67196997	67197066	RPS6KB2
chr11	67198838	67198986	RPS6KB2
chr11	67200070	67200128	RPS6KB2
chr11	67200207	67200308	RPS6KB2
chr11	67200422	67200513	RPS6KB2
chr11	67200596	67200687	RPS6KB2
chr11	67200810	67200918	RPS6KB2
chr11	67201465	67201528	RPS6KB2
chr11	67201668	67201746	RPS6KB2
chr11	67201847	67201955	RPS6KB2
chr11	67202052	67202165	RPS6KB2
chr11	67202459	67202640	RPS6KB2
chr11	69456081	69456279	CCND1
chr11	69457798	69458014	CCND1
chr11	69458599	69458759	CCND1
chr11	69462761	69462910	CCND1
chr11	69465885	69465986	CCND1
chr11	69465987	69465989	CCND1
chr11	69465990	69466050	CCND1
chr11	69514029	69514344	FGF19
chr11	69518028	69518132	FGF19
chr11	69518412	69518644	FGF19
chr11	69588076	69588253	FGF4
chr11	69588791	69588895	FGF4
chr11	69589512	69589804	FGF4
chr11	69589805	69589852	FGF4
chr11	69625072	69625468	FGF3
chr11	69631087	69631191	FGF3
chr11	69633481	69633701	FGF3
chr11	76157982	76158052	C11orf30
chr11	76162901	76163001	C11orf30
chr11	76164357	76164432	C11orf30
chr11	76169226	76169402	C11orf30
chr11	76170976	76171129	C11orf30
chr11	76174864	76175124	C11orf30
chr11	76183607	76183884	C11orf30
chr11	76207258	76207513	C11orf30
chr11	76224429	76224579	C11orf30
chr11	76227185	76227356	C11orf30
chr11	76234198	76234335	C11orf30
chr11	76237505	76237679	C11orf30
chr11	76239311	76239510	C11orf30
chr11	76246938	76247103	C11orf30
chr11	76248838	76248994	C11orf30
chr11	76250642	76250684	C11orf30
chr11	76253259	76253411	C11orf30
chr11	76255302	76255866	C11orf30
chr11	76256840	76257341	C11orf30
chr11	76260995	76261190	C11orf30
chr11	77034318	77034405	PAK1
chr11	77036372	77036421	PAK1
chr11	77043774	77043912	PAK1
chr11	77047130	77047327	PAK1
chr11	77048368	77048468	PAK1
chr11	77051690	77051808	PAK1
chr11	77054863	77054976	PAK1
chr11	77060283	77060332	PAK1
chr11	77064580	77064644	PAK1
chr11	77066712	77066887	PAK1
chr11	77069942	77069988	PAK1
chr11	77069992	77070062	PAK1
chr11	77085372	77085410	PAK1
chr11	77090285	77090433	PAK1
chr11	77090938	77091039	PAK1
chr11	77103375	77103565	PAK1
chr11	85956271	85956385	EED
chr11	85961337	85961490	EED
chr11	85963189	85963282	EED
chr11	85966263	85966329	EED
chr11	85967428	85967554	EED
chr11	85968556	85968638	EED
chr11	85975213	85975305	EED
chr11	85977124	85977258	EED
chr11	85979497	85979603	EED
chr11	85981124	85981199	EED
chr11	85988021	85988180	EED
chr11	85988959	85989033	EED
chr11	85989440	85989567	EED
chr11	94153290	94153331	MRE11A
chr11	94153335	94153347	MRE11A
chr11	94163076	94163104	MRE11A
chr11	94163105	94163152	MRE11A
chr11	94168997	94169065	MRE11A
chr11	94170342	94170401	MRE11A
chr11	94178975	94179059	MRE11A
chr11	94180384	94180604	MRE11A
chr11	94189441	94189504	MRE11A
chr11	94192573	94192747	MRE11A
chr11	94194101	94194202	MRE11A
chr11	94197278	94197405	MRE11A
chr11	94200978	94201059	MRE11A
chr11	94203636	94203808	MRE11A
chr11	94204739	94204925	MRE11A
chr11	94209454	94209569	MRE11A
chr11	94211900	94212042	MRE11A
chr11	94212839	94212927	MRE11A
chr11	94219089	94219250	MRE11A
chr11	94223998	94224131	MRE11A
chr11	94225947	94225967	MRE11A
chr11	100909846	100910002	PGR
chr11	100912675	100912833	PGR
chr11	100920659	100920790	PGR
chr11	100922154	100922299	PGR
chr11	100933177	100933483	PGR
chr11	100962490	100962607	PGR
chr11	100996737	100996889	PGR
chr11	100998164	100998284	PGR
chr11	100998288	100998373	PGR
chr11	100998374	100999801	PGR
chr11	101981579	101981680	YAP1
chr11	101981682	101981685	YAP1
chr11	101981686	101981900	YAP1
chr11	101984874	101985125	YAP1
chr11	102033186	102033302	YAP1
chr11	102056748	102056862	YAP1
chr11	102076623	102076817	YAP1
chr11	102080247	102080295	YAP1
chr11	102094352	102094483	YAP1
chr11	102098199	102098312	YAP1
chr11	102100432	102100671	YAP1
chr11	102195240	102196093	BIRC3
chr11	102196196	102196296	BIRC3
chr11	102198782	102198861	BIRC3
chr11	102199627	102199676	BIRC3
chr11	102201729	102201972	BIRC3
chr11	102206696	102206951	BIRC3
chr11	102207490	102207532	BIRC3
chr11	102207639	102207833	BIRC3
chr11	108098351	108098423	ATM
chr11	108098502	108098615	ATM
chr11	108099904	108100052	ATM
chr11	108106396	108106561	ATM
chr11	108114679	108114845	ATM
chr11	108115514	108115753	ATM
chr11	108117690	108117854	ATM
chr11	108119659	108119829	ATM
chr11	108121427	108121431	ATM
chr11	108121432	108121799	ATM
chr11	108122563	108122758	ATM
chr11	108123543	108123639	ATM
chr11	108124540	108124766	ATM
chr11	108126941	108127067	ATM
chr11	108128207	108128333	ATM
chr11	108129712	108129802	ATM
chr11	108137897	108138069	ATM
chr11	108139136	108139336	ATM
chr11	108141790	108141873	ATM
chr11	108141977	108142133	ATM
chr11	108143258	108143334	ATM
chr11	108143448	108143579	ATM
chr11	108150217	108150335	ATM
chr11	108151721	108151895	ATM
chr11	108153436	108153606	ATM
chr11	108154953	108155200	ATM
chr11	108158326	108158442	ATM
chr11	108159703	108159830	ATM
chr11	108160328	108160528	ATM
chr11	108163345	108163520	ATM
chr11	108164039	108164204	ATM
chr11	108165653	108165786	ATM
chr11	108168013	108168019	ATM
chr11	108168020	108168109	ATM
chr11	108170440	108170612	ATM
chr11	108172374	108172516	ATM
chr11	108173579	108173756	ATM
chr11	108175401	108175579	ATM
chr11	108178623	108178711	ATM
chr11	108180886	108181042	ATM
chr11	108183137	108183225	ATM
chr11	108186549	108186638	ATM
chr11	108186737	108186840	ATM
chr11	108188099	108188248	ATM
chr11	108190680	108190785	ATM
chr11	108192027	108192147	ATM
chr11	108196036	108196271	ATM
chr11	108196784	108196952	ATM
chr11	108198371	108198485	ATM
chr11	108199747	108199965	ATM
chr11	108200940	108201148	ATM
chr11	108202170	108202284	ATM
chr11	108202605	108202764	ATM
chr11	108203488	108203627	ATM
chr11	108204612	108204695	ATM
chr11	108205695	108205836	ATM
chr11	108206571	108206688	ATM
chr11	108213948	108214098	ATM
chr11	108216469	108216635	ATM
chr11	108218005	108218092	ATM
chr11	108224492	108224607	ATM
chr11	108225537	108225601	ATM
chr11	108235808	108235945	ATM
chr11	108236051	108236235	ATM
chr11	111956018	111956120	TIMM8B
chr11	111957631	111957683	SDHD
chr11	111958580	111958697	SDHD
chr11	111959590	111959735	SDHD
chr11	111963803	111963820	SDHD
chr11	111963821	111963852	SDHD
chr11	111963854	111963863	SDHD
chr11	111963864	111963876	SDHD
chr11	111963877	111963892	SDHD
chr11	111963894	111963915	SDHD
chr11	111963916	111963921	SDHD
chr11	111965528	111965694	SDHD
chr11	118307227	118307278	KMT2A
chr11	118307281	118307289	KMT2A
chr11	118307290	118307315	KMT2A
chr11	118307316	118307346	KMT2A
chr11	118307348	118307375	KMT2A
chr11	118307376	118307410	KMT2A
chr11	118307411	118307412	KMT2A
chr11	118307416	118307659	KMT2A
chr11	118339489	118339559	KMT2A
chr11	118342376	118345030	KMT2A
chr11	118347519	118347697	KMT2A
chr11	118348681	118348916	KMT2A
chr11	118350888	118350953	KMT2A
chr11	118352429	118352807	KMT2A
chr11	118353136	118353210	KMT2A
chr11	118354897	118355029	KMT2A
chr11	118355576	118355690	KMT2A
chr11	118359328	118359475	KMT2A
chr11	118360506	118360602	KMT2A
chr11	118360843	118360964	KMT2A
chr11	118361910	118362033	KMT2A
chr11	118362458	118362643	KMT2A
chr11	118363771	118363945	KMT2A
chr11	118365002	118365113	KMT2A
chr11	118365408	118365482	KMT2A
chr11	118366414	118366608	KMT2A
chr11	118366975	118367082	KMT2A
chr11	118368650	118368788	KMT2A
chr11	118369084	118369243	KMT2A
chr11	118370017	118370135	KMT2A
chr11	118370549	118370628	KMT2A
chr11	118371701	118371862	KMT2A
chr11	118372386	118372572	KMT2A
chr11	118373112	118377361	KMT2A
chr11	118378243	118378324	KMT2A
chr11	118379850	118379915	KMT2A
chr11	118380662	118380833	KMT2A
chr11	118382665	118382740	KMT2A
chr11	118390332	118390507	KMT2A
chr11	118390671	118390779	KMT2A
chr11	118391516	118391600	KMT2A
chr11	118392002	118392132	KMT2A
chr11	118392611	118392887	KMT2A
chr11	119077127	119077231	CBL
chr11	119077235	119077322	CBL
chr11	119103157	119103405	CBL
chr11	119142444	119142591	CBL
chr11	119144577	119144734	CBL
chr11	119145541	119145663	CBL
chr11	119146706	119146844	CBL
chr11	119148466	119148554	CBL
chr11	119148875	119148878	CBL
chr11	119148879	119149007	CBL
chr11	119149219	119149354	CBL
chr11	119149358	119149423	CBL
chr11	119155678	119155810	CBL
chr11	119155898	119156276	CBL
chr11	119158561	119158656	CBL
chr11	119167627	119167744	CBL
chr11	119168093	119168191	CBL
chr11	119169067	119169250	CBL
chr11	119170204	119170491	CBL
chr11	125490666	125490705	STT3A
chr11	125496661	125496728	CHEK1
chr11	125497501	125497725	CHEK1
chr11	125499126	125499191	CHEK1
chr11	125499285	125499355	CHEK1
chr11	125503057	125503246	CHEK1
chr11	125505323	125505376	CHEK1
chr11	125505377	125505428	CHEK1
chr11	125507343	125507439	CHEK1
chr11	125513686	125513795	CHEK1
chr11	125513985	125514163	CHEK1
chr11	125514406	125514538	CHEK1
chr11	125523640	125523742	CHEK1
chr11	125525119	125525215	CHEK1
chr11	128332255	128332471	ETS1
chr11	128333403	128333522	ETS1
chr11	128350085	128350346	ETS1
chr11	128354717	128354966	ETS1
chr11	128355963	128356041	ETS1
chr11	128359184	128359385	ETS1
chr11	128360351	128360471	ETS1
chr11	128391807	128391889	ETS1
chr11	128426185	128426330	ETS1
chr11	128442956	128443025	ETS1
chr11	128564153	128564171	FLI1
chr11	128628009	128628221	FLI1
chr11	128634684	128634716	FLI1
chr11	128638012	128638167	FLI1
chr11	128642676	128642880	FLI1
chr11	128651852	128651918	FLI1
chr11	128675260	128675326	FLI1
chr11	128677074	128677134	FLI1
chr11	128679051	128679099	FLI1
chr11	128680353	128680883	FLI1
chr12	394621	394828	KDM5A
chr12	401924	402335	KDM5A
chr12	404738	404959	KDM5A
chr12	406206	406366	KDM5A
chr12	416111	416119	KDM5A
chr12	416120	416255	KDM5A
chr12	416619	416951	KDM5A
chr12	416952	417171	KDM5A
chr12	418968	419130	KDM5A
chr12	420050	420230	KDM5A
chr12	422221	422360	KDM5A
chr12	427271	427627	KDM5A
chr12	430160	430275	KDM5A
chr12	431582	431733	KDM5A
chr12	432247	432372	KDM5A
chr12	432765	432947	KDM5A
chr12	438000	438195	KDM5A
chr12	440984	441104	KDM5A
chr12	442652	442815	KDM5A
chr12	443406	443588	KDM5A
chr12	459786	459945	KDM5A
chr12	461370	461490	KDM5A
chr12	463241	463400	KDM5A
chr12	464323	464415	KDM5A
chr12	465597	465703	KDM5A
chr12	472128	472263	KDM5A
chr12	475099	475270	KDM5A
chr12	493196	493319	KDM5A
chr12	495062	495140	KDM5A
chr12	498092	498257	KDM5A
chr12	1022556	1022618	RAD52
chr12	1023059	1023287	RAD52
chr12	1023596	1023698	RAD52
chr12	1025509	1025651	RAD52
chr12	1025804	1025986	RAD52
chr12	1034615	1034691	RAD52
chr12	1036310	1036429	RAD52
chr12	1038984	1039052	RAD52
chr12	1039216	1039310	RAD52
chr12	1040385	1040487	RAD52
chr12	1042140	1042224	RAD52
chr12	4383206	4383401	RP11-264F23.3
chr12	4385170	4385386	RP11-264F23.3
chr12	4387925	4388085	CCND2
chr12	4398007	4398156	CCND2
chr12	4409025	4409175	CCND2
chr12	4479508	4479949	FGF23
chr12	4481759	4481863	FGF23
chr12	4488537	4488748	FGF23
chr12	4543380	4543557	FGF6
chr12	4553298	4553402	FGF6
chr12	4554390	4554736	FGF6
chr12	6679841	6679859	CHD4
chr12	6680034	6680198	CHD4
chr12	6682239	6682435	CHD4
chr12	6686950	6687083	CHD4
chr12	6687194	6687303	CHD4
chr12	6687574	6687712	CHD4
chr12	6688011	6688083	CHD4
chr12	6690209	6690339	CHD4
chr12	6690456	6690554	CHD4
chr12	6690814	6690980	CHD4
chr12	6691302	6691447	CHD4
chr12	6691780	6691914	CHD4
chr12	6692013	6692102	CHD4
chr12	6692192	6692279	CHD4
chr12	6692363	6692544	CHD4
chr12	6696549	6696725	CHD4
chr12	6696877	6697115	CHD4
chr12	6697463	6697588	CHD4
chr12	6700631	6700749	CHD4
chr12	6700859	6700991	CHD4
chr12	6701081	6701223	CHD4
chr12	6701558	6701732	CHD4
chr12	6701861	6701983	CHD4
chr12	6702256	6702394	CHD4
chr12	6702581	6702782	CHD4
chr12	6703624	6703816	CHD4
chr12	6704499	6704596	CHD4
chr12	6705171	6705303	CHD4
chr12	6707059	6707265	CHD4
chr12	6707387	6707591	CHD4
chr12	6708938	6709178	CHD4
chr12	6709382	6709561	CHD4
chr12	6709699	6709835	CHD4
chr12	6710091	6710219	CHD4
chr12	6710454	6710696	CHD4
chr12	6710813	6710932	CHD4
chr12	6711125	6711143	CHD4
chr12	6711147	6711149	CHD4
chr12	6711150	6711205	CHD4
chr12	6711209	6711341	CHD4
chr12	6711541	6711663	CHD4
chr12	6715439	6715539	CHD4
chr12	11803061	11803094	ETV6
chr12	11905383	11905513	ETV6
chr12	11992073	11992238	ETV6
chr12	12006360	12006495	ETV6
chr12	12022357	12022903	ETV6
chr12	12037378	12037521	ETV6
chr12	12038859	12038960	ETV6
chr12	12043874	12043980	ETV6
chr12	12870773	12871248	CDKN1B
chr12	12871758	12871880	CDKN1B
chr12	18435015	18435693	RERGL
chr12	18439780	18439863	RERGL
chr12	18443788	18443863	RERGL
chr12	18443864	18443946	RERGL
chr12	18446834	18446949	RERGL
chr12	18466895	18466998	RERGL
chr12	18473895	18473966	PIK3C2G
chr12	18477968	18478032	PIK3C2G
chr12	18491359	18491482	PIK3C2G
chr12	18496260	18496269	PIK3C2G
chr12	18496270	18496294	PIK3C2G
chr12	18499574	18499770	PIK3C2G
chr12	18515697	18515820	PIK3C2G
chr12	18524113	18524245	PIK3C2G
chr12	18534699	18534754	PIK3C2G
chr12	18534755	18534814	PIK3C2G
chr12	18544055	18544186	PIK3C2G
chr12	18552592	18552781	PIK3C2G
chr12	18573874	18573968	PIK3C2G
chr12	18576878	18576973	PIK3C2G
chr12	18641382	18641563	PIK3C2G
chr12	18644384	18644492	PIK3C2G
chr12	18648995	18649088	PIK3C2G
chr12	18650552	18650682	PIK3C2G
chr12	18656214	18656351	PIK3C2G
chr12	18658225	18658395	PIK3C2G
chr12	18691089	18691246	PIK3C2G
chr12	18699256	18699366	PIK3C2G
chr12	18715636	18715826	PIK3C2G
chr12	18716310	18716432	PIK3C2G
chr12	18719882	18719991	PIK3C2G
chr12	18747427	18747503	PIK3C2G
chr12	18762468	18762563	PIK3C2G
chr12	18793362	18793488	PIK3C2G
chr12	18800809	18800962	PIK3C2G
chr12	25362728	25362845	KRAS
chr12	25368374	25368494	KRAS
chr12	25378547	25378707	KRAS
chr12	25380167	25380346	KRAS
chr12	25398207	25398318	KRAS
chr12	31944692	31945100	H3F3C
chr12	46123619	46123711	ARID2
chr12	46123826	46123920	ARID2
chr12	46124999	46125097	ARID2
chr12	46205200	46205334	ARID2
chr12	46211452	46211671	ARID2
chr12	46215202	46215270	ARID2
chr12	46230371	46230438	ARID2
chr12	46230523	46230774	ARID2
chr12	46231103	46231200	ARID2
chr12	46231280	46231490	ARID2
chr12	46233111	46233279	ARID2
chr12	46240638	46240720	ARID2
chr12	46242618	46242753	ARID2
chr12	46243362	46243559	ARID2
chr12	46243818	46246679	ARID2
chr12	46254583	46254732	ARID2
chr12	46285562	46285701	ARID2
chr12	46285793	46285879	ARID2
chr12	46287202	46287326	ARID2
chr12	46287412	46287508	ARID2
chr12	46298716	46298861	ARID2
chr12	50479152	50479329	SMARCD1
chr12	50479943	50480131	SMARCD1
chr12	50480403	50480446	SMARCD1
chr12	50480538	50480661	SMARCD1
chr12	50481145	50481268	SMARCD1
chr12	50482303	50482420	SMARCD1
chr12	50483666	50483768	SMARCD1
chr12	50484023	50484185	SMARCD1
chr12	50484275	50484373	SMARCD1
chr12	50488219	50488355	SMARCD1
chr12	50490632	50490755	SMARCD1
chr12	50492496	50492598	SMARCD1
chr12	50492729	50492783	SMARCD1
chr12	52345527	52345618	ACVR1B
chr12	52369048	52369288	ACVR1B
chr12	52370110	52370359	ACVR1B
chr12	52374752	52374983	ACVR1B
chr12	52376469	52376592	ACVR1B
chr12	52377782	52377950	ACVR1B
chr12	52378975	52379132	ACVR1B
chr12	52380601	52380726	ACVR1B
chr12	52385646	52385777	ACVR1B
chr12	52387768	52387894	ACVR1B
chr12	56474084	56474166	ERBB3
chr12	56477534	56477686	ERBB3
chr12	56478778	56479096	ERBB3
chr12	56480314	56480440	ERBB3
chr12	56481360	56481426	ERBB3
chr12	56481578	56481697	ERBB3
chr12	56481804	56481946	ERBB3
chr12	56482326	56482440	ERBB3
chr12	56482531	56482652	ERBB3
chr12	56486530	56486604	ERBB3
chr12	56486769	56486860	ERBB3
chr12	56487128	56487334	ERBB3
chr12	56487547	56487680	ERBB3
chr12	56487882	56487973	ERBB3
chr12	56488185	56488340	ERBB3
chr12	56489040	56489094	ERBB3
chr12	56489448	56489590	ERBB3
chr12	56490286	56490406	ERBB3
chr12	56490531	56490630	ERBB3
chr12	56490828	56491014	ERBB3
chr12	56491568	56491724	ERBB3
chr12	56492283	56492359	ERBB3
chr12	56492542	56492689	ERBB3
chr12	56493431	56493529	ERBB3
chr12	56493621	56493813	ERBB3
chr12	56493957	56494029	ERBB3
chr12	56494844	56495145	ERBB3
chr12	56495312	56495839	ERBB3
chr12	57483054	57483137	NAB2
chr12	57484907	57485781	NAB2
chr12	57486230	57486364	NAB2
chr12	57486699	57486751	NAB2
chr12	57486845	57486978	NAB2
chr12	57487189	57487381	NAB2
chr12	57488394	57488504	NAB2
chr12	57857474	57857574	GLI1
chr12	57857781	57857874	GLI1
chr12	57858455	57858651	GLI1
chr12	57858893	57859038	GLI1
chr12	57859389	57859479	GLI1
chr12	57859570	57859708	GLI1
chr12	57860022	57860172	GLI1
chr12	57861115	57861280	GLI1
chr12	57861776	57862007	GLI1
chr12	57863213	57863481	GLI1
chr12	57864099	57865844	GLI1
chr12	58139527	58139648	TSPAN31
chr12	58140800	58140848	TSPAN31
chr12	58141008	58141073	TSPAN31
chr12	58142307	58142400	TSPAN31
chr12	58142964	58143100	TSPAN31
chr12	58143236	58143287	TSPAN31
chr12	58144438	58144548	CDK4
chr12	58144705	58144873	CDK4
chr12	58144989	58145125	CDK4
chr12	58145282	58145500	CDK4
chr12	58149311	58149359	CDK4
chr12	58150719	58150859	MARCH9
chr12	69202257	69202271	MDM2
chr12	69202987	69203072	MDM2
chr12	69207333	69207408	MDM2
chr12	69210591	69210725	MDM2
chr12	69214104	69214154	MDM2
chr12	69218142	69218210	MDM2
chr12	69218334	69218431	MDM2
chr12	69222550	69222711	MDM2
chr12	69229608	69229764	MDM2
chr12	69230451	69230529	MDM2
chr12	69233053	69233629	MDM2
chr12	69962810	69962876	FRS2
chr12	69964110	69964297	FRS2
chr12	69965055	69965214	FRS2
chr12	69965897	69966061	FRS2
chr12	69967784	69968735	FRS2
chr12	92537855	92538223	BTG1
chr12	92539163	92539311	BTG1
chr12	102796284	102796344	IGF1
chr12	102811595	102811781	IGF1
chr12	102813286	102813468	IGF1
chr12	102869420	102869577	IGF1
chr12	102872264	102872279	IGF1
chr12	102874096	102874159	IGF1
chr12	111855949	111856229	SH2B3
chr12	111856230	111856233	SH2B3
chr12	111856234	111856249	SH2B3
chr12	111856250	111856254	SH2B3
chr12	111856255	111856293	SH2B3
chr12	111856294	111856416	SH2B3
chr12	111856417	111856426	SH2B3
chr12	111856427	111856432	SH2B3
chr12	111856434	111856622	SH2B3
chr12	111856623	111856681	SH2B3
chr12	111872705	111872831	SH2B3
chr12	111884556	111884658	SH2B3
chr12	111884745	111884837	SH2B3
chr12	111884928	111885023	SH2B3
chr12	111885133	111885348	SH2B3
chr12	111885459	111885631	SH2B3
chr12	111885786	111886106	SH2B3
chr12	112856915	112856929	PTPN11
chr12	112884079	112884202	PTPN11
chr12	112888121	112888316	PTPN11
chr12	112890998	112891191	PTPN11
chr12	112892367	112892484	PTPN11
chr12	112893753	112893867	PTPN11
chr12	112910747	112910844	PTPN11
chr12	112915454	112915534	PTPN11
chr12	112915660	112915819	PTPN11
chr12	112919877	112919945	PTPN11
chr12	112919946	112920009	PTPN11
chr12	112924276	112924437	PTPN11
chr12	112926246	112926314	PTPN11
chr12	112926827	112926979	PTPN11
chr12	112939947	112940060	PTPN11
chr12	112942498	112942568	PTPN11
chr12	115109645	115110107	TBX3
chr12	115111969	115112272	TBX3
chr12	115112273	115112289	TBX3
chr12	115112290	115112322	TBX3
chr12	115112323	115112640	TBX3
chr12	115114117	115114275	TBX3
chr12	115115384	115115461	TBX3
chr12	115117309	115117456	TBX3
chr12	115117717	115117777	TBX3
chr12	115118683	115118951	TBX3
chr12	115120616	115121005	TBX3
chr12	120535048	120535177	RAB35
chr12	120536614	120536739	RAB35
chr12	120536833	120536958	RAB35
chr12	120541629	120541753	RAB35
chr12	120546220	120546271	RAB35
chr12	120554402	120554454	RAB35
chr12	121416571	121416897	HNF1A-AS1
chr12	121426635	121426835	HNF1A
chr12	121431322	121431509	HNF1A
chr12	121431966	121432113	HNF1A
chr12	121432114	121432116	HNF1A
chr12	121432117	121432125	HNF1A
chr12	121432126	121432208	HNF1A
chr12	121434064	121434216	HNF1A
chr12	121434343	121434545	HNF1A
chr12	121435276	121435468	HNF1A
chr12	121437070	121437192	HNF1A
chr12	121437283	121437430	HNF1A
chr12	121438867	121438995	HNF1A
chr12	133201282	133201396	POLE
chr12	133201490	133201580	POLE
chr12	133202230	133202356	POLE
chr12	133202702	133202903	POLE
chr12	133208900	133209094	POLE
chr12	133209249	133209381	POLE
chr12	133210771	133210964	POLE
chr12	133212477	133212610	POLE
chr12	133214599	133214725	POLE
chr12	133215710	133215884	POLE
chr12	133218232	133218437	POLE
chr12	133218762	133218983	POLE
chr12	133219091	133219315	POLE
chr12	133219405	133219582	POLE
chr12	133219809	133219916	POLE
chr12	133219992	133220097	POLE
chr12	133220098	133220099	POLE
chr12	133220100	133220146	POLE
chr12	133220422	133220563	POLE
chr12	133225514	133225658	POLE
chr12	133225891	133226101	POLE
chr12	133226262	133226475	POLE
chr12	133233721	133233844	POLE
chr12	133233934	133234015	POLE
chr12	133234453	133234556	POLE
chr12	133235880	133236095	POLE
chr12	133237554	133237750	POLE
chr12	133238112	133238270	POLE
chr12	133240589	133240734	POLE
chr12	133240955	133241048	POLE
chr12	133241887	133242036	POLE
chr12	133244088	133244234	POLE
chr12	133244941	133245088	POLE
chr12	133245220	133245323	POLE
chr12	133245396	133245525	POLE
chr12	133248800	133248908	POLE
chr12	133249212	133249425	POLE
chr12	133249749	133249863	POLE
chr12	133250160	133250293	POLE
chr12	133251983	133252103	POLE
chr12	133252320	133252406	POLE
chr12	133252679	133252790	POLE
chr12	133253131	133253239	POLE
chr12	133253948	133254029	POLE
chr12	133254163	133254305	POLE
chr12	133256082	133256237	POLE
chr12	133256539	133256632	POLE
chr12	133256763	133256808	POLE
chr12	133257192	133257273	POLE
chr12	133257723	133257865	POLE
chr12	133263839	133263901	POLE
chr13	21549008	21549503	LATS2
chr13	21553829	21553936	LATS2
chr13	21555604	21555787	LATS2
chr13	21557362	21557945	LATS2
chr13	21562019	21562487	LATS2
chr13	21562488	21562505	LATS2
chr13	21562506	21562511	LATS2
chr13	21562512	21562529	LATS2
chr13	21562530	21563443	LATS2
chr13	21565410	21565543	LATS2
chr13	21619823	21620165	LATS2
chr13	22246051	22246328	FGF9
chr13	22255180	22255284	FGF9
chr13	22275328	22275574	FGF9
chr13	26828778	26828906	CDK8
chr13	26911703	26911779	CDK8
chr13	26923208	26923319	CDK8
chr13	26927876	26928017	CDK8
chr13	26956950	26957008	CDK8
chr13	26959347	26959479	CDK8
chr13	26967503	26967647	CDK8
chr13	26970421	26970491	CDK8
chr13	26971289	26971362	CDK8
chr13	26974589	26974687	CDK8
chr13	26975405	26975484	CDK8
chr13	26975602	26975607	CDK8
chr13	26975611	26975761	CDK8
chr13	26978092	26978218	CDK8
chr13	28578188	28578311	FLT3
chr13	28588588	28588694	FLT3
chr13	28589293	28589393	FLT3
chr13	28589726	28589838	FLT3
chr13	28592603	28592726	FLT3
chr13	28597486	28597614	FLT3
chr13	28598997	28599080	FLT3
chr13	28601224	28601378	FLT3
chr13	28602314	28602425	FLT3
chr13	28608023	28608128	FLT3
chr13	28608218	28608351	FLT3
chr13	28608437	28608544	FLT3
chr13	28609631	28609810	FLT3
chr13	28610071	28610180	FLT3
chr13	28611321	28611425	FLT3
chr13	28622411	28622580	FLT3
chr13	28623520	28623674	FLT3
chr13	28623771	28623911	FLT3
chr13	28624231	28624359	FLT3
chr13	28626681	28626811	FLT3
chr13	28631483	28631599	FLT3
chr13	28636003	28636206	FLT3
chr13	28644627	28644749	FLT3
chr13	28674604	28674647	FLT3
chr13	28877303	28877505	FLT1
chr13	28880814	28880909	FLT1
chr13	28882979	28883064	FLT1
chr13	28885726	28885759	FLT1
chr13	28885760	28885869	FLT1
chr13	28886129	28886235	FLT1
chr13	28891634	28891734	FLT1
chr13	28893559	28893671	FLT1
chr13	28895599	28895722	FLT1
chr13	28896398	28896496	FLT1
chr13	28896926	28897083	FLT1
chr13	28901598	28901687	FLT1
chr13	28903751	28903865	FLT1
chr13	28908161	28908266	FLT1
chr13	28913304	28913437	FLT1
chr13	28919581	28919688	FLT1
chr13	28931690	28931822	FLT1
chr13	28942714	28942715	FLT1
chr13	28942719	28942735	FLT1
chr13	28942736	28942775	FLT1
chr13	28942776	28942800	FLT1
chr13	28959021	28959168	FLT1
chr13	28963837	28964241	FLT1
chr13	28971096	28971205	FLT1
chr13	28973180	28973255	FLT1
chr13	28979916	28980031	FLT1
chr13	29001295	29001455	FLT1
chr13	29001888	29002058	FLT1
chr13	29004186	29004304	FLT1
chr13	29005272	29005447	FLT1
chr13	29007955	29008092	FLT1
chr13	29008194	29008357	FLT1
chr13	29012357	29012482	FLT1
chr13	29041039	29041266	FLT1
chr13	29041657	29041754	FLT1
chr13	29068916	29068980	FLT1
chr13	32890597	32890664	BRCA2
chr13	32893213	32893462	BRCA2
chr13	32899212	32899321	BRCA2
chr13	32900237	32900287	BRCA2
chr13	32900378	32900419	BRCA2
chr13	32900635	32900750	BRCA2
chr13	32903579	32903629	BRCA2
chr13	32905055	32905167	BRCA2
chr13	32906408	32907524	BRCA2
chr13	32910401	32910413	BRCA2
chr13	32910414	32915333	BRCA2
chr13	32918694	32918790	BRCA2
chr13	32920963	32921033	BRCA2
chr13	32928997	32929425	BRCA2
chr13	32930564	32930746	BRCA2
chr13	32931878	32932066	BRCA2
chr13	32936659	32936830	BRCA2
chr13	32937315	32937670	BRCA2
chr13	32944538	32944694	BRCA2
chr13	32945092	32945237	BRCA2
chr13	32950806	32950928	BRCA2
chr13	32953453	32953652	BRCA2
chr13	32953886	32954050	BRCA2
chr13	32954143	32954282	BRCA2
chr13	32968825	32969070	BRCA2
chr13	32971034	32971181	BRCA2
chr13	32972298	32972907	BRCA2
chr13	41133659	41134997	FOXO1
chr13	41239719	41240041	FOXO1
chr13	41240042	41240044	FOXO1
chr13	41240045	41240069	FOXO1
chr13	41240070	41240071	FOXO1
chr13	41240072	41240349	FOXO1
chr13	48878048	48878113	RB1
chr13	48878117	48878185	RB1
chr13	48881415	48881542	RB1
chr13	48916734	48916850	RB1
chr13	48919215	48919335	RB1
chr13	48921960	48921999	RB1
chr13	48923091	48923159	RB1
chr13	48934152	48934263	RB1
chr13	48936950	48937093	RB1
chr13	48939029	48939107	RB1
chr13	48941629	48941739	RB1
chr13	48942662	48942740	RB1
chr13	48947540	48947628	RB1
chr13	48951053	48951170	RB1
chr13	48953729	48953786	RB1
chr13	48954188	48954220	RB1
chr13	48954300	48954377	RB1
chr13	48955382	48955579	RB1
chr13	49027128	49027247	RB1
chr13	49030339	49030485	RB1
chr13	49033823	49033969	RB1
chr13	49037866	49037971	RB1
chr13	49039133	49039142	RB1
chr13	49039143	49039247	RB1
chr13	49039340	49039504	RB1
chr13	49047495	49047526	RB1
chr13	49050836	49050979	RB1
chr13	49051490	49051540	RB1
chr13	49054133	49054207	RB1
chr13	73333932	73334016	DIS3
chr13	73334666	73334789	DIS3
chr13	73335500	73335659	DIS3
chr13	73335783	73335952	DIS3
chr13	73336060	73336275	DIS3
chr13	73337588	73337682	DIS3
chr13	73337684	73337745	DIS3
chr13	73340109	73340196	DIS3
chr13	73342922	73343050	DIS3
chr13	73345041	73345126	DIS3
chr13	73345218	73345283	DIS3
chr13	73345932	73346034	DIS3
chr13	73346296	73346413	DIS3
chr13	73346830	73346977	DIS3
chr13	73347821	73347959	DIS3
chr13	73348083	73348197	DIS3
chr13	73349348	73349513	DIS3
chr13	73350062	73350230	DIS3
chr13	73351557	73351631	DIS3
chr13	73352324	73352518	DIS3
chr13	73354983	73355141	DIS3
chr13	73355426	73355494	DIS3
chr13	73355742	73355970	DIS3
chr13	102375180	102375317	ITGBL1
chr13	102378961	102379160	FGF14
chr13	102521074	102521178	FGF14
chr13	102527535	102527646	FGF14
chr13	102568802	102568995	FGF14
chr13	103053820	103054028	FGF14
chr13	103498616	103498704	BIVM-ERCC5
chr13	103504467	103504643	BIVM-ERCC5
chr13	103506106	103506222	BIVM-ERCC5
chr13	103506637	103506724	BIVM-ERCC5
chr13	103508401	103508462	BIVM-ERCC5
chr13	103510624	103510768	BIVM-ERCC5
chr13	103513856	103514064	BIVM-ERCC5
chr13	103514379	103515433	BIVM-ERCC5
chr13	103515434	103515453	BIVM-ERCC5
chr13	103518016	103518261	BIVM-ERCC5
chr13	103518611	103518731	BIVM-ERCC5
chr13	103518981	103519195	BIVM-ERCC5
chr13	103520462	103520607	BIVM-ERCC5
chr13	103524547	103524610	BIVM-ERCC5
chr13	103524612	103524748	BIVM-ERCC5
chr13	103525608	103525693	ERCC5
chr13	103527656	103528253	ERCC5
chr13	110408650	110408655	IRS2
chr13	110434388	110434576	IRS2
chr13	110434580	110435292	IRS2
chr13	110435293	110435298	IRS2
chr13	110435301	110435580	IRS2
chr13	110435581	110435781	IRS2
chr13	110435782	110436295	IRS2
chr13	110436299	110436971	IRS2
chr13	110436972	110436975	IRS2
chr13	110436976	110436981	IRS2
chr13	110436982	110437014	IRS2
chr13	110437015	110437170	IRS2
chr13	110437171	110437179	IRS2
chr13	110437180	110437210	IRS2
chr13	110437211	110437365	IRS2
chr13	110437366	110437879	IRS2
chr13	110437880	110437946	IRS2
chr13	110437947	110438315	IRS2
chr13	110438319	110438400	IRS2
chr13	113951749	113951810	LAMP1
chr13	113960799	113960921	LAMP1
chr13	113963957	113964177	LAMP1
chr13	113965023	113965182	LAMP1
chr13	113973783	113973971	LAMP1
chr13	113974659	113974785	LAMP1
chr13	113975718	113975785	LAMP1
chr13	113975871	113976042	LAMP1
chr13	113976596	113976736	LAMP1
chr14	23776976	23777408	BCL2L2
chr14	23778024	23778174	BCL2L2
chr14	35871218	35871266	NFKBIA
chr14	35871599	35871869	NFKBIA
chr14	35871976	35872065	NFKBIA
chr14	35872355	35872566	NFKBIA
chr14	35872895	35873004	NFKBIA
chr14	35873623	35873850	NFKBIA
chr14	36986482	36986677	RP11-896J10.3
chr14	36986678	36986690	RP11-896J10.3
chr14	36986691	36986875	RP11-896J10.3
chr14	36986876	36986887	RP11-896J10.3
chr14	36986891	36987225	RP11-896J10.3
chr14	36988189	36988575	RP11-896J10.3
chr14	36989257	36989334	NKX2-1
chr14	38060569	38061916	FOXA1
chr14	38064105	38064177	FOXA1
chr14	65472921	65473002	FNTB
chr14	65543193	65543381	MAX
chr14	65544127	65544146	MAX
chr14	65544630	65544754	MAX
chr14	65550897	65551017	MAX
chr14	65560425	65560533	MAX
chr14	65568263	65568290	MAX
chr14	65569021	65569057	MAX
chr14	68290260	68290344	RAD51B
chr14	68292180	68292294	RAD51B
chr14	68301796	68301913	RAD51B
chr14	68331719	68331856	RAD51B
chr14	68352585	68352705	RAD51B
chr14	68353737	68353921	RAD51B
chr14	68758600	68758697	RAD51B
chr14	68878140	68878244	RAD51B
chr14	68934888	68934967	RAD51B
chr14	68944364	68944381	RAD51B
chr14	68963840	68963857	RAD51B
chr14	69061201	69061320	RAD51B
chr14	81422024	81422194	CEP128
chr14	81528491	81528563	TSHR
chr14	81534597	81534672	TSHR
chr14	81554297	81554372	TSHR
chr14	81557412	81557487	TSHR
chr14	81558874	81558952	TSHR
chr14	81562982	81563051	TSHR
chr14	81574718	81574796	TSHR
chr14	81574892	81575025	TSHR
chr14	81606022	81606211	TSHR
chr14	81609283	81610697	TSHR
chr14	95556834	95557000	DICER1
chr14	95557370	95557446	DICER1
chr14	95557539	95557702	DICER1
chr14	95560224	95560493	DICER1
chr14	95562161	95563050	DICER1
chr14	95566116	95566272	DICER1
chr14	95569682	95570463	DICER1
chr14	95571407	95571583	DICER1
chr14	95572014	95572120	DICER1
chr14	95572377	95572560	DICER1
chr14	95573944	95574098	DICER1
chr14	95574216	95574430	DICER1
chr14	95574660	95574840	DICER1
chr14	95577653	95577793	DICER1
chr14	95578508	95578584	DICER1
chr14	95579428	95579561	DICER1
chr14	95582003	95582158	DICER1
chr14	95582789	95583032	DICER1
chr14	95583958	95584091	DICER1
chr14	95590532	95591005	DICER1
chr14	95592916	95593085	DICER1
chr14	95595808	95595969	DICER1
chr14	95596394	95596529	DICER1
chr14	95597845	95597976	DICER1
chr14	95598851	95599014	DICER1
chr14	95599651	95599795	DICER1
chr14	102548048	102548158	HSP90AA1
chr14	102548447	102548781	HSP90AA1
chr14	102549370	102549639	HSP90AA1
chr14	102549882	102550030	HSP90AA1
chr14	102550129	102550320	HSP90AA1
chr14	102550735	102550901	HSP90AA1
chr14	102551017	102551159	HSP90AA1
chr14	102551163	102551335	HSP90AA1
chr14	102551634	102551768	HSP90AA1
chr14	102552094	102552461	HSP90AA1
chr14	102552553	102552715	HSP90AA1
chr14	102568211	102568422	HSP90AA1
chr14	102605586	102605741	HSP90AA1
chr14	105236677	105236757	AKT1
chr14	105237081	105237184	AKT1
chr14	105238701	105238789	AKT1
chr14	105239214	105239429	AKT1
chr14	105239587	105239716	AKT1
chr14	105239791	105239917	AKT1
chr14	105240248	105240317	AKT1
chr14	105241274	105241340	AKT1
chr14	105241412	105241544	AKT1
chr14	105241988	105242136	AKT1
chr14	105242995	105243107	AKT1
chr14	105246424	105246553	AKT1
chr14	105258934	105258980	AKT1
chr15	33022891	33023446	GREM1
chr15	34638142	34638236	NUTM1
chr15	34640169	34640878	NUTM1
chr15	34642904	34643033	NUTM1
chr15	34645936	34646073	NUTM1
chr15	34646646	34646933	NUTM1
chr15	34647221	34647338	NUTM1
chr15	34647688	34649692	NUTM1
chr15	40990956	40991043	RAD51
chr15	40993261	40993399	RAD51
chr15	40994003	40994004	RAD51
chr15	40994006	40994012	RAD51
chr15	40994014	40994061	RAD51
chr15	40994062	40994067	RAD51
chr15	40994068	40994072	RAD51
chr15	40994073	40994085	RAD51
chr15	40998374	40998492	RAD51
chr15	41001222	41001267	RAD51
chr15	41001268	41001314	RAD51
chr15	41011002	41011097	RAD51
chr15	41020908	41021022	RAD51
chr15	41021702	41021832	RAD51
chr15	41022050	41022172	RAD51
chr15	41023252	41023376	RAD51
chr15	41961092	41962156	MGA
chr15	41988272	41989221	MGA
chr15	41991060	41991139	MGA
chr15	41991261	41991357	MGA
chr15	41999925	42000057	MGA
chr15	42000301	42000406	MGA
chr15	42002888	42003547	MGA
chr15	42005348	42005694	MGA
chr15	42019377	42019604	MGA
[truncated: 6,053 more rows]
