# Supplementary material for: Performance and considerations in the use of diagnostic mutation panels for clonality testing in non-small-cell lung carcinoma
Source: ESMO Open. 2025 May 14;10(5):105072. doi: 10.1016/j.esmoop.2025.105072 (PMC12141053; doi:10.1016/j.esmoop.2025.105072)
Supplement: Supplementary Table 3 [file mmc3.xlsx]

## Sheet: Supplementary Table 3
	Percentage of correct clonal pairs (sensitivity)	Percentage of correct non-clonal pairs (specificity)	Inconclusive	Misclassified	Misclassified
					FP	Reason FP		FN	Reason FN
			e			a	b		c	d
TSO500
LUAD	100% (62/62)	97% (65/67)	1% (1/130)	2% (2/130)	0	0	0	2	2	0
LUSC	98% (40/41)	100% (38/38)	1% (1/80)	1% (1/80)	1	1	0	0	0	0
FoundationOne
LUAD	100% (63/63)	97% (65/67)	0% (0/130)	2% (2/130)	0	0	0	2	2	0
LUSC	98% (40/41)	100% (38/38)	1% (1/80)	1% (1/80)	1	1	0	0	0	0
Lung panel
LUAD	100% (56/56)	96% (65/68)	5% (6/130)	2% (3/130)	0	0	0	3	2	1
LUSC	97% (37/38)	100% (38/38)	5% (4/80)	1% (1/80)	1	1	0	0	0	0
Oncogene panel
LUAD	100% (35/35)	96% (54/56)	30% (39/130)	2% (2/130)	0	0	0	2	2	0
LUSC	100% (14/14)	100% (7/7)	74% (59/80)	0% (0/80)	0	0	0	0	0	0
a; Wildtype oncogenic driver and ≥ 1 shared mutations, b; Same oncogenic driver mutation and ≥ 1 shared mutations, c; Different oncogenic driver mutation, d; No shared oncogenic driver and different TP53 mutations, e; No shared oncogenic driver , no shared mutations and TP53 wildtype
