# Supplementary material for: Performance and considerations in the use of diagnostic mutation panels for clonality testing in non-small-cell lung carcinoma
Source: ESMO Open. 2025 May 14;10(5):105072. doi: 10.1016/j.esmoop.2025.105072 (PMC12141053; doi:10.1016/j.esmoop.2025.105072)
Supplement: Supplementary Table 5 [file mmc5.xlsx]

## Sheet: Supplementary Table 5
	Median number of matching mutations in clonal pairs (range)	Median number of matching mutations in non-clonal pairs (range)
TSO500	13 (0-91)	0 (0-1)
FoundationOne	12 (1-67)	0 (0-1)
Lung panel	2 (0-5)	0 (0-1)
Oncogene panel	1 (0-4)	0 (0-1)
